# Supplementary material for: Identification of a New Infectious Pancreatic Necrosis Virus (IPNV) Variant in Atlantic Salmon (Salmo salar L.) that can Cause High Mortality Even in Genetically Resistant Fish
Source: Front Genet. 2021 Nov 26;12:635185. doi: 10.3389/fgene.2021.635185 (PMC8663487; doi:10.3389/fgene.2021.635185)
Supplement: Supplementary file 1 [file DataSheet3.fasta]

####
#### Supplementary File 3. Alignment of the deduced amino acid sequence data from the VP5 section of the IPNV. BG 1 to 6 represent the six assemblies from the current study. ####
####
>Sp_975/99 (AJ829474 GG 5)
MQDEHKQGNRNLLEIHYASRDWTSKHPGRHNGETHLKTRDLVIQLRGLRLRKWHSCLFPWGTRLTDRRTLQMECEPDGAGVRPVAGDVAGPEESLQLREADLKEI
>Sp_NVI-011 (AY379735 GG 5)
MQDEHKQGNRNLPEIHYASRDWTSKHPGRHNGETHPKTRDLVIQPRGLRIRKWHSCLFPWGTRLTDRCTLQMECEPDGAGVRPVAGDVAGPEESLQLREADLKEI
>Sp_NVI-013 (AY379738 GG 5)
MQDEHKQGNRNLPEIHYASRDWTSKHPGRHNGETHPKTRDLVIQLRGLRIRKWHSCLFPWGTRLTDRCTLQMECEPDGAGVRPVAGDVAGPEESLQLREADFKEI
>Sp_NVI-015 (AY379740 GG 5)
MQDEHKQGNRNLPEIHYASRDWTSKHPGRHNGETHLKTRDLVIQLRGLRIRKWHSCLFPWGTRLTDRCTLQMECEPDGAGVRPVAGDVAGPEESLQLREADLKEI
>Sp_NVI-020 (AY379736 GG 5)
MQDEHKQGNRNLPEIHYASRDWTSKHPGRHNGETHLKTRDLVIQLRGLRIRKWHSCLFPWGTRLTDRCTLQMECEPDGAGVRPVAGDVAGPEESLQLREADLKEI
>Sp_NVI-023 (AY379737 GG 5)
MQDEHKQGNRNLPEIHYASRDWTSKHPGRHNGETHLKTRDLVIQLRGLRIRKWHSCLFPWGTRLTDRCTLQMECEPDGAGVRPVAGDVAGPEESLQLREADLKEI
>Sp_NVI-010 (AY379744 GG 5)
IQDEHKQGNRNLLEIHYASRDWTSKHPGRHNGETHLKTRDLVIQPRGLRIRKWHSYLFPWGTRLTDRCTLQMECEPDGAGVRPVAGDVAGPEESLQLREADLKEI
>Sp_NVI-001 (AY374435 GG 5)
MQDEHKQGNRNLPEIHYASRDWTSKHPGRHNGETHLKTRDLVIQPRGLRIRKWHSCLFPWGTRLTDRCTLQMECEPDGAGVRPVAGDVAGPEESLQLREADLKEI
>Sp_NVI-016 (AY379742 GG 5)
MQDEHKQGNRNLLEIHYASRDWTSKHPGRHNGETHLKTRDLVIQLRGLRIRKWHSCLFPWGTRLTDRRTLQMECEPDGAGVRPVAGDVAGPEESLQLREADLKEI
>Buhl (AF343573 GG 1)
--XEHIQGNRNLLEIHYASREWASKHSGRHNREAYTKTRDLVIQLRGLRIRKWASCLLPWSSWIQGRCPLQVESEPDGTRIRPVARDVTGPKEGIQLRETDLTEI
>Ab (AF342729 GG 2)
--XEHKQSNRNLLEVHYASRDWTFQHSGRHNGETHLKTRDFVLQLRGLGLRKWCSCLFPWSTRIKGRCSLQMECEPDGTRVRPVAGDVTGPEESFQLREADIQEI
>He (AF342730 GG 6)
--XDQQQEHRYLPEIYHATRIWASEHSWWCDRASHPETGDIILQSRSFRVRQRHTGVLSRGTRLAHRCTLQVECQSDPAPVRPMARNVTGPQEGVQLRASHLEEI
>Te (AF342731 GG 3)
--XEHKQSNRNLFEIHYASRDWTSQHPGRCNGETHLKTRDLVIQLRGLGIRKWCSCLFPWSTKLKGRCSLQMECESDGTGVRPVAGDVARPEESLQLWEAHFKEI
>C1 (AF342732 GG 3)
--XEHKQSNRNLLEIHYASRDWSSQHPGRCNGETHLKTRDLVIQLRGLGIRKWCSCLFPWGTRLKGRCSLQMECEPDGTGVRPVAGDVAGPEESLQLWEADLTEI
>C2 (AF342733 GG 4)
--XEHKQGNRNLFEIHYASRDWASKHPGRHNGETHLKTRDLVIQLRGLRLRKWASSLLPGRTRLACWCSLQVECEPDGARIRPVAGDVAGPEEGLQLCEAYLKEI
>C3 (AF342734 GG 4)
--XEHKQGNRNLFEIHYALRDWTSKHPGWHNGETHLKTRDLVIQPRGLRLRKWSSSLLPGRTRLACWCSLQVECEPDGAGIRPVAGDVAGPEEGLQLWEAHLKEV
>Jasper (AF342735 GG 1)
--XEHNQGNRNLLEIHYASREWTSEHSGRHNGETYTKTRDLIIQLRGLRLRKWASCLLPWSSWIQGRCPLQVESEPDGTRVRPVARDITGPEESVQLWEVGLKEI
>West_Buxton (AF342727 GG 1)
--XEHNKGNRNLLEIHYASREWTSKHSGRHNRETHTKTRDLIIQLRGLRLRKWASCLLPWGSRIQSRCPLQVESEPDGTGIRPVVGNITGPEESIQLREVDLTEI
>BG_5_VP5
MQDEHKQGNRNLPEIHYASRDWTSKHPGRHNGETHPKTRDLVIQPRGLRLRKWHSCLFPWGTRLTDRCTLQMECEPDGAGVRPVAGDVAGPEESLQLWEADLKEI
>BG_6_VP5
MQDEHKQGNRNLPEIHYASRDWTSKHPGRHNGETHPKTRDLVIQPRGLRLRKWHSCLFPWGTRLTDRCTLQMECEPDGAGVRPVAGDVAGPEESLQLWEADLKEI
>BG_1_VP5
MQDEHKQGNRNLPEIHYASRDWTSKHPGRHNGETHPKTRDLVIQPRGLRIRKWHSCLFPWGTRLTDRCTLQMECEPDGAGVRPVAGDVARPEESLQLWEADLKEI
>BG_2_VP5
MQDEHKQGNRNLPEIHYASRDWTSKHPGRHNGETHPKTRDLVIQPRGLRIRKWHSCLFPWGTRLTDRCTLQMECEPDGAGVRPVAGDVARPEESLQLWEADLKEI
>BG_3_VP5
MQDEHKQGNRNLPEIHYASRDWTSKHPGRHNGETHPKTRDLVIQPRGLRIRKWHSCLFPWGTRLTDRCTLQMECEPDGAGVRPVAGDVARPEESLQLWEADLKEI
>BG_4_VP5
MQDEHKQGNRNLPEIHYASRDWTSKHPGRHNGETHPKTRDLVIQPRGLRIRKWHSCLFPWGTRLTDRCTLQMECEPDGAGVRPVAGDVARPEESLQLWEADLKEI
