# Supplementary material for: Identification of a New Infectious Pancreatic Necrosis Virus (IPNV) Variant in Atlantic Salmon (Salmo salar L.) that can Cause High Mortality Even in Genetically Resistant Fish
Source: Front Genet. 2021 Nov 26;12:635185. doi: 10.3389/fgene.2021.635185 (PMC8663487; doi:10.3389/fgene.2021.635185)
Supplement: Supplementary file 6 [file DataSheet2.fasta]

####
#### Supplementary File 2. Alignment of the deduced amino acid sequence data from the VP1 section of the IPNV. BG 1 to 6 represent the six assemblies from the current study. ####
####
>BG_1_VP1
MSDIFNSPQNKASILNALMKSTQGDVEDVLIPKRFRPAKDPLDSPQAAAAFLKEHKYRILRPRAIPTMVEIETDAALPRLAAMVDDGKLKEMVNVPEGTTAFYPKYYPFHKPDHDDVGMFGAPDITLLKQLTFFLLENDFPTGPETLRQVREAIATLQYGSGSYSGQLNRLLAMKGVATGRNPNKTPLAVGYTNEQMARLMEQTLPINPPKNEDPDLRWAPSWLIQYTGDASTDKSYLPHVTVKSSAGLPYIGKTKGDTTAE-ALVLADSFIRDLGKAATSADPEADVKKVLSDFWYLSCGLLFPKGERYTQKDWDLKTRNIWSAPYPTHLLLSMVSSPVMDESKLNITNTQTPSLYGFSPFHGGINRIMTIIREHLDQEQDLVMIYADNIYILQDNTWYSIDLEKGEANCTPQHMQAMMYYLLTRGWTNEDGSPRYNPTWATFAMNVGPSMVVDSTCLLMNLQLKTYGQGSGNAFTFLNNHLMSTIVVAEWHKAGRPNPMSKEFMDLEAKTGINFKIERELKDLRSIIMEAVDTAPLDGYLADGSDLPPRVPGKAVELDLLGWSAVYSRQLEMFVPVLENERLIASVAYPKGLENKSLARKPGAEIAYQIVRYEAIRLIGGWNNPLIETAAKHMSLDKRKRLEVKGIDVTGFLDEWNTMSEFGGDLEGISLTAPLTNQTLLDINTPETEFDVKDRPPTPRTPGKTLAEVTAAITSGTYKDPKSAVWRLLDQRTKLRVSTLRDQAHALKPAASTSDNWGDATEELAEQQQLLMKANNLLKSSLTEAREALETVQSDKIISGKTSPEKNPGTAANPVVGYGEFSEKIPLTPTQKKNAKRREKQRRN
>BG_2_VP1
MSDIFNSPQNKASILNALMKSTQGDVEDVLIPKRFRPAKDPLDSPQAAAAFLKEHKYRILRPRAIPTMVEIETDAALPRLAAMVDDGKLKEMVNVPEGTTAFYPKYYPFHKPDHDDVGMFGAPDITLLKQLTFFLLENDFPTGPETLRQVREAIATLQYGSGSYSGQLNRLLAMKGVATGRNPNKTPLAVGYTNEQMARLMEQTLPINPPKNEDPDLRWAPSWLIQYTGDASTDKSYLPHVTVKSSAGLPYIGKTKGDTTAE-ALVLADSFIRDLGKAATSADPEADVKKVLSDFWYLSCGLLFPKGERYTQKDWDLKTRNIWSAPYPTHLLLSMVSSPVMDESKLNITNTQTPSLYGFSPFHGGINRIMTIIREHLDQEQDLVMIYADNIYILQDNTWYSIDLEKGEANCTPQHMQAMMYYLLTRGWTNEDGSPRYNPTWATFAMNVGPSMVVDSTCLLMNLQLKTYGQGSGNAFTFLNNHLMSTIVVAEWHKAGRPNPMSKEFMDLEAKTGINFKIERELKDLRSIIMEAVDTAPLDGYLADGSDLPPRVPGKAVELDLLGWSAVYSRQLEMFVPVLENERLIASVAYPKGLENKSLARKPGAEIAYQIVRYEAIRLIGGWNNPLIETAAKHMSLDKRKRLEVKGIDVTGFLDEWNTMSEFGGDLEGISLTAPLTNQTLLDINTPETEFDVKDRPPTPRAPGKTLAEVTAAITSGTYKDPKSAVWRLLDQRTKLRVSTLRDQAHALKPAASTSDNWGDATEELAEQQQLLMKANNLLKSSLTEAREALETVQSDKIISGKTSPEKNPGTAANPVVGYGEFSEKIPLTPTQKKNAKRREKQRRN
>BG_3_VP1
MSDIFNSPQNKASILNALMKSTQGDVEDVLIPKRFRPAKDPLDSPQAAAAFLKEHKYRILRPRAIPTMVEIETDAALPRLAAMVDDGKLKEMVNVPEGTTAFYPKYYPFHKPDHDDVGMFGAPDITLLKQLTFFLLENDFPTGPETLRQVREAIATLQYGSGSYSGQLNRLLAMKGVATGRNPNKTPLAVGYTNEQMARLMEQTLPINPPKNEDPDLRWAPSWLIQYTGDASTDKSYLPHVTVKSSAGLPYIGKTKGDTTAE-ALVLADSFIRDLGKAATSADPEADVKKVLSDFWYLSCGLLFPKGERYTQKDWDLKTRNIWSAPYPTHLLLSMVSSPVMDESKLNITNTQTPSLYGFSPFHGGINRIMTIIREHLDQEQDLVMIYADNIYILQDNTWYSIDLEKGEANCTPQHMQAMMYYLLTRGWTNEDGSPRYNPTWATFAMNVGPSMVVDSTCLLMNLQLKTYGQGSGNAFTFLNNHLMSTIVVAEWHKAGRPNPMSKEFMDLEAKTGINFKIERELKDLRSIIMEAVDTAPLDGYLADGSDLPPRVPGKAVELDLLGWSAVYSRQLEMFVPVLENERLIASVAYPKGLENKSLARKPGAEIAYQIVRYEAIRLIGGWNNPLIETAAKHMSLDKRKRLEVKGIDVTGFLDEWNTMSEFGGDLEGISLTAPLTNQTLLDINTPETEFDVKDRPPTPRTPGKTLAEVTAAITSGTYKDPKSAVWRLLDQRTKLRVSTLRDQAHALKPAASTSDNWGDATEELAEQQQLLMKANNLLKSSLTEAREALETVQSDKIISGKTSPEKNPGTAANPVVGYGEFSEKIPLTPTQKKNAKRREKQRRN
>BG_4_VP1
MSDIFNSPQNKASILNALMKSTQGDVEDVLIPKRFRPAKDPLDSPQAAAAFLKEHKYRILRPRAIPTMVEIETDAALPRLAAMVDDGKLKEMVNVPEGTTAFYPKYYPFHKPDHDDVGMFGAPDITLLKQLTFFLLENDFPTGPETLRQVREAIATLQYGSGSYSGQLNRLLAMKGVATGRNPNKTPLAVGYTNEQMARLMEQTLPINPPKNEDPDLRWAPSWLIQYTGDASTDKSYLPHVTVKSSAGLPYIGKTKGDTTAE-ALVLADSFIRDLGKAATSADPEADVKKVLSDFWYLSCGLLFPKGERYTQKDWDLKTRNIWSAPYPTHLLLSMVSSPVMDESKLNITNTQTPSLYGFSPFHGGINRIMTIIREHLDQEQDLVMIYADNIYILQDNTWYSIDLEKGEANCTPQHMQAMMYYLLTRGWTNEDGSPRYNPTWATFAMNVGPSMVVDSTCLLMNLQLKTYGQGSGNAFTFLNNHLMSTIVVAEWHKAGRPNPMSKEFMDLEAKTGINFKIERELKDLRSIIMEAVDTAPLDGYLADGSDLPPRVPGKAVELDLLGWSAVYSRQLEMFVPVLENERLIASVAYPKGLENKSLARKPGAEIAYQIVRYEAIRLIGGWNNPLIETAAKHMSLDKRKRLEVKGIDVTGFLDEWNTMSEFGGDLEGISLTAPLTNQTLLDINTPETEFDVKDRPPTPRAPGKTLAEVTAAITSGTYKDPKSAVWRLLDQRTKLRVSTLRDQAHALKPAASTSDNWGDATEELAEQQQLLMKANNLLKSSLTEAREALETVQSDKIISGKTSPEKNPGTAANPVVGYGEFSEKIPLTPTQKKNAKRREKQRRN
>BG_5_VP1
MSDIFNSPQNKASILNALMKSTQGDVEDVLIPKRFRPAKDPLDSPQAAAAFLKEHKYRILRPRAIPTMVEIETDAALPRLAAMVDDGKLKEMVNVPEGTTAFYPKYYPFHKPDHDDVGTFGAPDITLLKQLTFFLLENDFPTGPETLRQVREAIATLQYGSGSYSGQLNRLLAMKGVATGRNPNKTPLAVGYTNEQMARLMEQTLPINPPKNEDPDLRWAPSWLIQYTGDASTDKSYLPHVTVKSSAGLPYIGKTKGDTTAE-ALVLADSFIRDLGKAATSADPEADVKKVLSDFWYLSCGLLFPKGERYTQKDWDLKTRNIWSAPYPTHLLLSMVSSPVMDESKLNITNTQTPSLYGFSPFHGGINRIMTIIREHLDQEQDLVMIYADNIYILQDNTWYSIDLEKGEANCTPQHMQAMMYYLLTRGWTNEDGSPRYNPTWATFAMNVGPSMVVDSTCLLMNLQLKTYGQGSGNAFTFLNNHLMSTIVVAEWHKAGRPNPMSKEFMDLEAKTGINFKIERELKDLRSIIMEAVDTAPLDGYLADGSDLPPRVPGKAVELDLLGWSAVYSRQLEMFVPVLENERLIASVAYPKGLENKSLARKPGAEIAYQIVRYEAIRLIGGWNNPLIETAAKHMSLDKRKRLEVKGIDVTGFLDEWNTMSEFGGDLEGISLTAPLTNQTLLDINTPETEFDVKDRPPTPRSPGKTLAEVTAAITSGTYKDPKSAVWRLLDQRTKLRVSTLRDQAHALKPAASTSDNWGDATEELAEQQQLLMKANNLLKSSLTEAREALETVQSDKIISGKTSPEKNPGTAANPVVGYGEFSEKIPLTPTQKKNAKRREKQRRN
>BG_6_VP1
MSDIFNSPQNKASILNALMKSTQGDVEDVLIPKRFRPAKDPLDSPQAAAAFLKEHKYRILRPRAIPTMVEIETDAALPRLAAMVDDGKLKEMVNVPEGTTAFYPKYYPFHKPDHDDVGTFGAPDITLLKQLTFFLLENDFPTGPETLRQVREAIATLQYGSGSYSGQLNRLLAMKGVATGRNPNKTPLAVGYTNEQMARLMEQTLPINPPKNEDPDLRWAPSWLIQYTGDASTDKSYLPHVTVKSSAGLPYIGKTKGDTTAE-ALVLADSFIRDLGKAATSADPEADVKKVLSDFWYLSCGLLFPKGERYTQKDWDLKTRNIWSAPYPTHLLLSMVSSPVMDESKLNITNTQTPSLYGFSPFHGGINRIMTIIREHLDQEQDLVMIYADNIYILQDNTWYSIDLEKGEANCTPQHMQAMMYYLLTRGWTNEDGSPRYNPTWATFAMNVGPSMVVDSTCLLMNLQLKTYGQGSGNAFTFLNNHLMSTIVVAEWHKAGRPNPMSKEFMDLEAKTGINFKIERELKDLRSIIMEAVDTAPLDGYLADGSDLPPRVPGKAVELDLLGWSAVYSRQLEMFVPVLENERLIASVAYPKGLENKSLARKPGAEIAYQIVRYEAIRLIGGWNNPLIETAAKHMSLDKRKRLEVKGIDVTGFLDEWNTMSEFGGDLEGISLTAPLTNQTLLDINTPETEFDVKDRPPTPRSPGKTLAEVTAAITSGTYKDPKSAVWRLLDQRTKLRVSTLRDQAHALKPAASTSDNWGDATEELAEQQQLLMKANNLLKSSLTEAREALETVQSDKIISGKTSPEKNPGTAANPVVGYGEFSEKIPLTPTQKKNAKRREKQRRN
>KC900161.1
MSDIFNSPQNKASILNALMKSTQGDVEDVLIPKRFRPARDPLDSPQAAAAFLKEHKYRILRPRAIPTMVEIETDAALPRLAAMVDDGKLKEMVSVPEGTTAFYPKYYPFHKPDHDDVGTFGAPDITLLKQLTFFLLENDFPTGPETLRQVREAIATLQYGSGSYSGQLNRLLAMKGVATGRNPNKTPLAVGYTNEQMARLMEQTLPINPPKNEDPDLRWAPSWLIQYTGDASTDKSYLPHVTVKSSAGLPYIGKTKGDTTAE-ALVLADSFIRDLGKAATSADPEADVKKVLSDFWYLSCGLVFPKGERYTQKDWDLKTRNIWSAPYPTHLLLSMVSSPVMDESKLNITNTQTPSLYGFSPFHGGINRIMTIIREHLDQEQDLVMIYADNIYILQDNTWYSIDLEKGEANCTPQHMQAMMYYLLTRGWTNEDGSPRYNPTWATFAMNVGPSMVVDSTCLLMNLQLKTHGQGSGNAFTFLNNHLMSTIVVAEWHKAGRPNPMSKEFMDLEAKTGINFKIERELKDLRSIIMEAVDTAPLDGYLADGSDLPPRAPGKAVELDLLGWSAVYSRQLEMFVPVLENERLIASVAYPKGLENKSLARKPGAEIAYQIVRYEAIRLIGGWNNPLIETAAKHMSLDKRKRLEVKGIDVTGFLDDWNTMSEFGGDLEGISLTAPLTNQTLLDINTPETEFDVKDRPPTPRSPGKTLAEVTAAITSGTYKDPKSAVWRLLDQRTKLRVSTLRDQAHALKPAASTSDNWGDATEELAEQQQLLMKANNLLKSSLTEAREALETVQSDKIISGKTSPEKNPGTAANPVVGYGEFSEKIPLTPTQKKNAKRREKQRRN
>EU665685.1
MSDIFNSPQNKASILSALMKSTTGDVEDVLIPKRFRPAKDPLDNPQAAAQFLKDNKYRILRPRAIPTMVELETDAALPRLRQMVDDGKLKDTVSVPEGTTAFYPKYYPFHKPDHDEVGTFGAPDITLLKQLTFFLLENDFPTGPETLRQVREAIATLQYGSGSYSGQLNRLLAMKGVATGRNPNKTPKTVGYTNEQLAKLLEQTLPINTPKHEDPDLRWAPSWLINYTGDLSTDKSYLPHVTIKSSAGLPYIGKTKGDTTAE-ALVLADSFIRDLGKAATSADPEAGVKKTITDFWYLSCGLLFPKGERYTQIDWDKKTRNIWSAPYPTHLLLSMVSSPVMEESKLNITNTQTPSLYGFSPFHGGMDRIVTIIRDSLDNDEDLVMIYADNIYILQDNTWYSIDLEKGEANCTPQHMQAMMYYLLTRGWTNEDGSPRYNPTWATFAMNVAPSMVVDSSCLLMNLQLKTHGQGSGNAFTFLNNHLMSTIVVAEWAKAGKPNPMTKEFMDLEERTGINFKIERELKNLKETIIEAVETAPQDGYLADGSDLPPHRPGKAVELDLLGWSAIYSRQMEMFVPVLENERLIASAAYPKGLENKTLARKPGAEIAYQIVRYEAIRMVGGWNNPLLETAAKHMSLDKRKRLEVKGIDVTGFLDDWNNMSEFGGDLEGITLSEPLTNQTLIDINTPLESFDPKARPQTPRSPKKTLDEVTAAITSGTYKDPKSAVWRLLDQRTKLRVSTLRDQASALKPASSSADNWAEATEELAEQQQLLMKANNLLKSSLTETRGALETIQSDKIIAGKLNPEKNPGTAANPVVGYGEFSEKIPLTPTQKKNAKRREKQRRN
>KY548529.1
MSDIFNSPQNKASILSALMKSTQGDVEDVLIPKRFRPAKDPLDSPQAAAAFLKEHKYRILRPRAIPTMVELETDAALPRLAAMVEDGKLKETVNVPEGTTAFYPKYYPFHKPDHDDVGTFGAPDITLLKQLTFFLLENDFPTGPETLRQVREAIATLQYGSGSYSGQLNRLLAMKAVATGRNPNKTPLAVGYTNEQMARLMEQTLPINPPKNEDPDLRWAPSWLINYTGDASTDKSYLPHVTVKSSAGLPYIGKTKGDTTAE-ALVLADSFIRDLGKAATSADPESEVKKVLSDFWYLSCGLLFPKGERYTQKDWDKKTRNIWSAPYPTHLLLSMVSSPVMDESKLNITNTQTPSLYGFSPFHGGMDRIMTIIKESLDLGQDLVMIYADNIYILQDNTWYSIDLEKGEANCTPQHMQAVMYYLLTRGWTNEDGSPRYNPTWATFAMNVGPSMVVDSSCLLMNLQLKTYGQGSGNAFTFLNNHLMSTLVVAEWHKAGRPNPMSKEFMDLETKTGINFKIERELKDLRSIIMEAVDTAPQDGYLADGSDLPPRVPGKAVELDLLGWSAVYSRQLEMFVPVLESERLIASAAYPKGLENKTLARKPGAEIAYQIVRYEAIRLIGGWNNPLIETAAKHMSLDKRKRLEVKGIDVTGFLDDWNNMSEFGGDLEGISLSEPLTNQTLLDINTPEAEFDIKDRPPTPRSPGKTLAEVTAAITSGTYKDPKSAVWRLLDQRTKLRVSTLREQAQALKPAATTSDNWGDATEELAQQQQLLMKANNLLKSSLTEAREALETVQSDKIISSKTSPEKNPGTAANPVVGYGEFSEKIPLTPTQKKNAKRREKARRN
>KY548528.1
MSDIFNSPQNKASILSALMKSTQGDVEDVLIPKRFRPAKDPLDSPQAAAAFLKEHKYRILRPRAIPTMVELETDAALPRLAAMVEDGKLKETVNVPEGTTAFYPKYYPFHKPDHDDVGTFGAPDITLLKQLTFFLLENDFPTGPETLRQVREAIATLQYGSGSYSGQLNRLLAMKAVATGRNPNKTPLVVGYTNEQMARLMEQTLPINPPKNEDPDLRWAPSWLINYTGDVSTDKSYLPHVTVKSSAGLPYIGKTKGDTTAE-ALVLADSFIRDLGKAATSADPESEVKKVLSDFWYLSCGLLFPKGERYTQKDWDKKTRNIWSAPYPTHLLLSMVSSPVMDESKLNITNTQTPSLYGFSPFHGGMDRIMTIIKESLDLGQDLVMIYADNIYILQDNTWYSIDLEKGEANCTPQHMQAVMYYLLTRGWTNEDGSPRYNPTWATFAMNVGPSMVVDSSCLLMNLQLKTYGQGSGNAFTFLNNHLMSTLVVAEWHKAGRPNPMSKEFMDLETKTGINFKIERELKDLRSIIMEAVDTAPQDGYLADGSDLPPRVPGKAVELDLLGWSAVYSRQLEMFVPVLENERLIASAAYPKGLENKTLARKPGAEIAYQIVRYEAIRLIGGWNNPLIETAAKHMSLDKRKRLEVKGIDVTGFLDDWNNMSEFGGDLEGISLSEPLTNQTLLDINTPEAEFDIKDRPPTPRSPGKTLAEVTAAITSGTYKDPKSAVWRLLDQRTKLRVSTLREQAQALKPAATTSDNWGDATEELAQQQQLLMKANNLLKSSLTEAREALETVQSDKIISSKTSPEKNPGTAANPVVGYGEFSEKIPLTPTQKKNAKRREKARRN
>KY548527.1
MSDIFNSPQNKASILSALMKSTQGDVEDVLIPKRFRPAKDPLDSPQAAAAFLKEHKYRILRPRAIPTMVELETDAALPRLAAMVEDGKLKETVNVPEGTTAFYPKYYPFHKPDHDDVGTFGAPDITLLKQLTFFLLENDFPTGPETLRQVREAIATLQYGSGSYSGQLNRLLAMKAVATGRNPNKTPLAVGYTNEQMARLMEQTLPINPPKNEDPDLRWAPSWLINYTGDVSTDKSYLPHVTVKSSAGLPYIGKTKGDTTAE-ALVLADSFIRDLGKAATSADPESEVKKVLSDFWYLSCGLLFPKGERYTQKDWDKKTRNIWSAPYPTHLLLSMVSSPVMDESKLNITNTQTPSLYGFSPFHGGMDRIMTIIKESLDLGQDLVMIYADNIYILQDNTWYSIDLEKGEANCTPQHMQAVMYYLLTRGWTNEDGSPRYNPTWATFAMNVGPSMVVDSSCLLMNLQLKTYGQGSGNAFTFLNNHLMSTLVVAEWHKAGRPNPMSKEFMDLETKTGINFKIERELKDLRSIIMEAVDTAPQDGYLADGSDLPPRVPGKAVELDLLGWSAVYSRQLEMFVPVLESERLIASAAYPKGLENKTLARKPGAEIAYQIVRYEAIRLIGGWNNPLIETAAKHMSLDKRKRLEVKGIDVTGFLDDWNNMSEFGGDLEGISLSEPLTNQTLLDINTPEAEFDIKDRPPTPRSPGKTLAEVTAAITSGTYKDPKSAVWRLLDQRTKLRVSTLREQAQALKPAATTSDNWGDATEELAQQQQLLMKANNLLKSSLTEAREALETVQSDKIISSKTSPEKNPGTAANPVVGYGEFSEKIPLTPTQKKNAKRREKARRN
>KY548526.1
MSDIFNSPQNKASILNALMKSTQGDVEDVLIPKRYRPAKDPLDSPQAAAAFLKEHKYRILRPRAIPTMVEIETDAALPRLAAMVDDGKLKEMVNVPEGTTAFYPKYYPFHKPDHDDVGTFGAPDITLLKQLTFFLLENDFPTGPETLRQVREAIATLQYGSGSYSGQLNRLLAMKGVATGRNPNKTPLAVGYTNEQMARLMEQTLPINPPKNEDPDLRWAPSWLIQYTGDASTDKSYLPHVTVKSSAGLPYIGKTKGDTTAE-ALVLADSFIRDLGKAATSADPEADVKKVLSDFWYLSCGLLFPKGERYTQKDWDLKTRNIWSAPYPTHLLLSMVSSPVMDESKLNITNTQTPSLYGFSPFHGGINRIMTIIREHLDQEQDLVMIYADNIYILQDNTWYSIDLEKGEANCTPQHMQAMMYYLLTRGWTNEDGSPRYNPTWATFAMNVGPSMVVDSTCLLMNLQLKTYGQGSGNAFTFLNNHLMSTIVVAEWHKAGRPNPMSKEFMDLEAKTGINFKIERELKDLRSIIMEAVDTAPLDGYLADGSDLPPRVPGKAVELDLLGWSAVYSRQLEMFVPVLENERLIASVAYPKGLENKSLARKPGAEIAYQIVRYEAIRLIGGWNNPLIETAAKHMSLDKRKRLEVKGIDVTGFLDDWNTMSEFGGDLEGISLTAPLTNQTLLDINTPETEFDVKDRPPTPRSPGKTLAEVTAAITSGTYKDPKSAVWRLLDQRTKLRVSTLRDQAHALKPAASTSDNWGDATEELAEQQQLLMKANNLLKSSLTEAREALETVQSDKIISGKTSPEKNPGTAANPVVGYGEFSEKIPLTPTQKKNAKRREKQRRN
>KY548525.1
MSDIFNSPQNKASILNALMKSTQGDVEDVLIPKRFRPAKDSLDSPQAAAAFLKEHKYRILRPRAIPTMVEIETDAALPRLAAMVDDGKLKEMVNVPEGTTAFYPKYYPFHKPDHDDVGTFGAPDITLLKQLTFFLLENDFPTGPETLRQVREAIATLQYGSGSYSGQLNRLLAMKGVATGRNPNKTPLAVGYTNEQMARLMEQTLPINPPKNEDPDLRWAPSWLIQYTGDASTDKSYLPHVTVKSSAGLPYIGKTKGDTTAE-ALVLADSFIRDLGKAATSADPEADVKKVLSDFWYLSCGLLFPKGERYTQKDWDLKTRNIWSAPYPTHLLLSMVSSPVMDESKLNITNTQTPSLYGFSPFHGGINRIMTIIREHLDQEQDLVMIYADNIYILRDNTWYSIDLEKGEANCTPQHMQAMMYYLLTRGWTNEDGSPRYNPTWATFAMNVGPSMVVDSTCLLMNLQLKTYGQGSGNAFTFLNNHLMSTIVVAEWHKAGRPNPMSKEFMDLEAKTGINFKIERELKDLRSIIMEAVDTAPLDGYLADGSDLPPRVPGKAVELDLLGWSAVYSRQLEMFVPVLGNERLIASVAYPKGLENKSLARKPGAEIAYQIVRYEAIRLIGGWNNPLIETAAKHMSLDKRKRLEVKGIDVTGFLDDWNTMSEFGGDLEGISLTAPLTNQTLLDINTPETEFDVKDRPPTPRSPGKTLAEVTAAITSGTYKDPKSAVWRLLDQRTKLRVSTLRDQAHALKPAASTSDNWGDATEELAEQQQLLMKANNLLKSSLTEAREALETVQSDKIISGKTSPEKNPGTAANPVVGYGEFSERIPLTPTQKKNAKRREKQRRN
>KY548524.1
MSDIFNSPQNKASILSALMKSTQGDVEDVLIPKRFRPAKDPLDSPQAAAAFLKEHKYRILRPRAIPTMVELETDAALPRLAAMVEDGKLKETVNVPEGTTAFYPKYYPFHKPDHDDVGTFGAPDITLLKQLTFFLLENDFPTGPETLRQVREAIATLQYGSGSYSGQLNRLLAMKAVATGRNPNKTPLAVGYTNEQMARLMEQTLPINPPKNEDPDLRWAPSWLINYTGDVSTDKSYLPHVTVKSSAGLPYIGKTKGDTTAE-ALVLADSFIRDLGKAATSADPESEVKKVLSDFWYLSCGLLFPKGERYTQKDWDKKTRNIWSAPYPTHLLLSMVSSPVMDESKLNITNTQTPSLYGFSPFHGGMDRIMTIIKESLDLGQDLVMIYADNIYILQDNTWYSIDLEKGEANCTPQHMQAVMYYLLTRGWTNEDGSPRYNPTWATFAMNVGPSMVVDSSCLLMNLQLKTHGQGSGNAFTFLNNHLMSTLVVAEWHKAGRPNPMSKEFMDLETKTGINFKIERELKDLRSIIMEAVDTAPQDGYLADGSDLPPRVPGKAVELDLLGWSAVYSRQLEMFVPVLESERLIASAAYPKGLENKTLARKPGAEIAYQIVRYEAIRLIGGWNNPLIETAAKHMSLDKRKRLEVKGIDVTGFLDDWNNMSEFGGDLEGISLSEPLTNQTLLDINTPEAEFDIKDRPPTPRSPGKTLAEVTAAITSGTYKDPKSAVWRLLDQRTKLRVSTLREQAQALKPAATTSDNWGDATEELAQQQQLLMKANNLLKSSLTEAREALETVQSDKIISSKTSPEKNPGTAANPVVGYGEFSEKIPLTPTQKKNAKRREKARRN
>KY548523.1
MSDIFNSPQNKASILSALMKSTQGDVEDVLIPKRFRPAKDPLDSPQAAAAFLKEHKYRILRPRAIPTMVELETDAALPRLAAMVEDGKLKETVNVPEGTTAFYPKYYPFHKPDHDDVGTFGAPDITLLKQLTFFLLENDFPTGPETLRQVREAIATLQYGSGSYSGQLNRLLAMKAVATGRNPNKTPLAVGYTNEQMARLMEQTLPINPPKNEDPDLRWAPSWLINYTGDASTDKSYLPHVTVKSSAGLPYIGKTKGDTTAE-ALVLADSFIRDLGKAATSADPESEVKKVLSDFWYLSCGLLFPKGERYTQKDWDKKTRNIWSAPYPTHLLLSMVSSPVMDESKLNITNTQTPSLYGFSPFHGGMDRIMTIIKESLDLGQDLVMIYADNIYILQDNTWYSIDLEKGEANCTPQHMQAVMYYLLTRGWTNEDGSPRYNPTWATFAMNVGPSMVVDSSCLLMNLQLKTYGQGSGNAFTFLNNHLMSTLVVAEWHKAGRPNPMSKEFMDLETKTGINFKIERELKGLRSIIMEAVDTAPQDGYLADGSDLPPRVPGKAVELDLLGWSAVYSRQLEMFVPVLENERLIASAAYPKGLENKTLARKPGAEIAYQIVRYEAIRLIGGWNNPLIETAAKHMSLDKRKRLEVKGIDVTGFLDDWNNMSEFGGDLEGISLSEPLTNQTLLDINTP-AEFDIKDRPPTPRSPGKTLAEVTAAITSGTYKDPKSAVWRLLDQRTKLRVSTLREQAQALKPAATTSDNWGDATEELAQQQQLLMKANNLLKSSLTEAREALETVQSDKIISSKTSPEKNPGTAANPVVGYGEFSEKIPLTPTQKKNAKRREKARRN
>KY548522.1
MSDIFNSPQNKASILNALMKSTQGDVEDVLIPKRYRPAKDPLDSPQAAAAFLKEHKYRILRPRAIPTMVEIETDAALPRLAAMVDDGKLKEMVNVPEGTTAFYPKYYPFHKPDHDDVGTFGAPDITLLKQLTFFLLENDFPTGPETLRQVREAIATLQYGSGSYSGQLNRLLAMKGVATGRNPNKTPLAVGYTNEQMARLMEQTLPINPPKNEDPDLRWAPSWLIQYTGDASTDKSYLPHVTVKSSAGLPYIGKTKGDTTAE-ALVLADSFIRDLGKAATSADPEADVKKVLSDFWYLSCGLLFPKGERYTQKDWDLKTRNIWSAPYPTHLLLSMVSSPVMDESKLNITNTQTPSLYGFSPFHGGINRIMTIIREHLDQEQDLVMIYADNIYILQDNTWYSIDLEKGEANCTPQHMQAMMYYLLTRGWTNEDGSPRYNPTWATFAMNVGPSMVVDSTCLLMNLQLKTYGQGSGNAFTFLNNHLMSTIVVAEWHKAGRPNPMSKEFMDLEAKTGINFKIERELKDLRSIIMEAVDTAPLDGYLADGSDLPPRVPGKAVELDLLGWSAVYSRQLEMFVPVLENERLIASVAYPKGLENKSLARKPGAEIAYQIVRYEAIRLIGGWNNPLIETAAKHMSLDKRKRLEVKGIDVTGFLDDWNTMSEFGGDLEGISLTAPLTNQTLLDINTPETEFDVKDRPPTPRSPGKTLAEVTAAITSGTYKDPKSAVWRLLDQRTKLRVSTLRDQAHALKPAASTSDNWGDATEELAEQQQLLMKANNLLKSSLTEAREALETVQSDKIISGKTSPEKNPGTAANPVVGYGEFSEKIPLTPTQKKNAKRREKQRRN
>KY548521.1
MSDIFNSPQNKASILSALMKSTQGDVEDVLIPKRFRPAKDPLDSPQAAAAFLKEHKYRILRPRAIPTMVELETDAALPRLAAMVEDGKLKETVNVPEGTTAFYPKYYPFHKPDHDDVGTFGAPDITLLKQLTFFLLENDFPTGPETLRQVREAIATLQYGSGSYSGQLNRLLAMKAVATGRNPNKTPLAVGYTNEQMARLMEQTLPINPPKNEDPDLRWAPSWLINYTGDVSTDKSYLPHVTVKSSAGLPYIGKTKGDTTAE-ALVLADSFIRDLGKAATSADPESEVKKVLSDFWYLSCGLLFPKGERYTQKDWDKKTRNIWSAPYPTHLLLSMVSSPVMDESKLNITNTQTPSLYGFSPFHGGMDRIMTIIKESLDLGQDLVMIYADNIYILQDNTWYSIDLEKGEANCTPQHMQAVMYYLLTRGWTNEDGSPRYNPTWATFAMNVGPSMVVDSSCLLMNLQLKTYGQGSGNAFTFLNNHLMSTLVVAEWHKAGRPNPMSKEFMDLETKTGINFKIERELKDLRSIIMEAVDTAPQDGYLADGSDLPPRVPGKAVELDLLGWSAVYSRQLEMFVPVLERERLIASAAYPKGLENKTLARKPGAEIAYQIVRYEAIRLIGGWNNPLIETAAKHMSLDKRKRLEVKGIDVTGFLDDWNNMSEFGGDLEGISLSEPLTNQTLLDINTPEAEFDIKDRPPTPRSPGKTLAEVTAAITSGTYKDPKSAVWRLLDQRTKLRVSTLREQAQALKPAATTSDNWGDATEELAQQQQLLMKANNLLKSSLTEAREALETVQSDKIISSKTSPEKNPGTAANPVVGYGEFSEKIPLTPTQKKNAKRREKARRN
>KY548520.1
MSDIFNSPQNKASILSALMKSTPGDVEDVLIPKRFRPAKDPIDGPQAAAVFLKDNKYRILRPRAIPTMVDIETDAALPRLAAMVDDGKLKETVSVPEGNTAFYPKYYPFHKPDHMDVGVFGAPDITLLKQLTFFLLETDFPSGPQTLRQVRTAMETLQYGSGSYSGQLNRLLAMKEVAVGRNPNKTPLAIGYTNEQVAKLMEQTLPISPPKHEDPDLRWAPSWLIQYTGDPSTDKSYLPHVTVKSSAGLPYIGKTKGETTAE-ALVLADSFIRDLGKAATSADPETNVKKVLTDFWYLSCGLLFPKGERYTQADWDKKTRNIWSAPYPTHLLLSMVSTPIMNESKFNITNMQTPSLYGFSPFHGGMDRVMAVIRSTLDSGDDLVMIYADNIYILQENTWFSIDLEKGEANCTPQHMQAMMYYLMTRGWTNSDGSPRYNPTWATFAMNVGPSMVVDSSCLLMNLQLKTYGQGSGNAFTFLNNHLMSTLVVAEWHKAGRPPPSSAAFMELEKKTGINFKIEREIPNLREVIMEAIDTAPTEGYLADGSDLPPRTPGKPVELDLLGWSAVYSRQLEMFVPVLENERLIASAAYPKGLENKSLARKPGAEIAYQIVRYEALRLVGGWNNPLLETSAKHMSLDKRKRLEVKGIDVTNYLTEWNTMSEFGGDLEGITLTEPLNNQTLIDINTPTEGFNIANRPKTPRSPAKTLAEVAAAVTSGTYKDPKSAVWRLLDQRTRLRVSTLREQAMALKPAAATTDNWGDATEELAQQQELLMKANNLLKSSLTEAREALETVQTDKIISNKTTPEKDPGTAANPVVGYGEYSEKIPLTPTQKKNAKRREKQRRQ
>KY548519.1
MSDIFNSPQNKASILSALMKSTPGDVEDVLIPKRFRPAKDPIDGPQAAAVFLKDNKYRILRPRAIPTMVDIETDAALPRLATMVDDGKLKDTVSVPEGNTAFYPKYYPFHKPDHMDVGVFGAPDITLLKQLTFFLLETDFPSGPQTLRQVRTAMETLQYGSGSYSGQLNRLLAMKEVAVGRNPNKTPLAVGYTNEQVAKLMEQTLPISPPKHEDPDLRWAPSWLIQYTGDPSTDKSYLPHVTVKSSAGLPYIGKTKGETTAE-ALVLADSFIRDLGKAATSADPETNVKKVLTDFWYLSCGLLFPKGERYSQVDWDKKTRNIWSAPYPTHLLLSMVSTPIMNESKFNITNMQTPSLYGFSPFHGGMDKVMAVIRSNLDSGDDLVMIYADNIYILQENTWFSIDLEKGEANCTPQHMQAMMYYLMTRGWTNSDGSPRYNPTWATFAMNVGPSMVVDSSCLLMNLQLKTYGQGSGNAFTFLNNHLMSTIVVAEWHKAGRPLPSSSAFMDLEKKTGINFKIEREIPNLREVIMESIETAPTEGYLADGSDIPPRTPGKPVELDLLGWSAVYSRQLEMFVPVLENERLIASAAYPKGLENKSLARKPGAEIAYQIVRYEALRLVGGWNNPLIETAAKHMSLDKRRRLEVKGIDVTNYLTEWNTMSEFGGDLEGITLTEPLNNQTLVDINTPTEEFNIADRPKTPRSPAKTLAEVTAAVTSGTYKDPKSAVWKLLDQRTRLRVSTLREQAMALKPAAANTSNWGDATEELAQQQELLMKANNLLKSSLTEAREALETVQTDKIISNKTTPEKDPGTAANPVVGYGEYSEKIPLTPTQKKNAKRREKQRRQ
>AY379743.1
MSDIFNSPQNKASILNALMKSTQGDVEDVLIPKRFRPAKDPLDSPQAAAAFLKEHKYRILRPRAIPTMVEIETDAALPRLAAMVDDGKLKEMVNVPEGTTAFYPKYYPFHKPDHDDVGTFGAPDITLLKQLTFFLLENDFPTGPETLRQVREAIATLQYGSGSYSGQLNRLLAMKGVATGRNPNKTPLAVGYTNEQMARLMEQTLPINPPKNEDPDLRWAPSWLIQYTGDTSTDKSYLPHVTVKSSAGLPYIGKTKGDTTAE-ALVLADSFIRDLGKAATSADPEADVKKVLSDFWYLSCGLLFPKGERYTQKDWDLKTRNIWSAPYPTHLLLSMVSSPVMDESKLNITNTQTPSLYGFSPFHGGINRIMTIIREHLDQEQDLVMIYADNIYILQDNTWYSIDLEKGEANCTPQHMQAMMYYLLTRGWTNEDGSPRYNPTWATFAMNVGPSMVVDSTCLLMNLQLKTYGQGSGNAFTFLNNHLMSTIVVAEWHKAGRPNPMSKEFMDLEAKTGINFKIERELKDLRSIIMEAVDTAPLDGYLADGSDLPPRVPGKAVELDLLGWSAVYSRQLEMFVPVLENERLIASVAYPKGLENKSLARKPGAEIAYQIVRYEAIRLIGGWNNPLIETAAKHMSLDKRKRLEVKGIDVTGFLDDWNTMSEFGGDLEGISLTAPLTNQTLLDINTPETEFDVKDRPPTPRSPGKTLAEVTAAITSGTYKDPKSAVWRLLDQRTKLRVSTLRDQAHALKPAASTSDNWGDATEELAEQQQLLMKANNLLKSSLTEAREALETVQSDKIISGKTSPEKNPGTAANPVVGYGEFSEKIPLTPTQKKNAKRREKQRRN
>AY379741.1
MSDIFNSPQNKASILNALMKSTQGDVEDVLIPKRFRPAKDPLDSPQAAAAFLKEHKYRILRPRAIPTMVEIETDAALPRLAAMVDDGKLKEMVNVPEGTTAFYPKYYPFHKPDHDDVGTFGAPDITLLKQLTFFLLENDFPTGPETLRQVREAIATLQYGSGSYSGQLNRLLAMKGVATGRNPNKTPLAVGYTNEQMARLMEQTLPINPPKNEDPDLRWAPSWLIQYTGDASTDKSYLPHVTVKSSAGLPYIGKTKGDTTAE-ALVLADSFIRDLGKAATSADPEADVKKVLSDFWYLSCGLLFPKGERYTQKDWDLKTRNIWSAPYPTHLLLSMVSSPVMDESKLNITNTQTPSLYGFSPFHGGINRIMTIIREHLDQEQDLVMIYADNIYILQDNTWYSIDLEKGEANCTPQHMQAMMYYLLTRGWTNEDGSPRYNPTWATFAMNVGPSMVVDSTCLLMNLQLKTYGQGSGNAFTFLNNHLMSTIVVAEWHKAGRPNPMSKEFMDLEAKTGINFKIERELKDLRSIIMEAVDTAPLDGYLADGSDLPPRVPGKAVELDLLGWSAVYSRQLEMFVPVLENERLIASVAYPKGLENKSLARKPGAEIAYQIVRYEAIRLIGGWNNPLIETAAKHMSLDKRKRLEVKGIDVTGFLDDWNTMSEFGGDLEGISLTAPLTNQTLLDINTPETEFDVKDRPPTPRSPGKTLAEVTAAITSGTYKDPKSAVWRLLDQRTKLRVSTLRDQAHALKPAASTSDNWGDATEELAEQQQLLMKANNLLKSSLTEAREALETVQSDKIISGKTSPEKNPGTAANPVVGYGEFSEKIPLTPTQKKNAKRREKQRRN
>AY379739.1
MSDIFNSPQNKASILNALMKSTQGDVEDVLIPKRFRPAKDPLDSPQAAAAFLKEHKYRILRPRAIPTMVEIETDAALPRLAAMVDDGKLKEMVNVPEGTTAFYPKYYPFHKPDHDDVGTFGAPDITLLKQLTFFLLENDFPTGPETLRQVREAIATLQYGSGSYSGQLNRLLAMKGVATGRNPNKTPLAVGYTNEQMARLMEQTLPINPPKNEDPDLRWAPSWLIQYTGDASTDKSYLPHVTVKSSAGLPYIGKTKGDTTAE-ALVLADSFIRDLGKAATSADPEADVKKVLSDFWYLSCGLLFPKGERYTQKDWDLKTRNIWSAPYPTHLLLSMVSSPVMDESKLNITNTQTPSLYGFSPFHGGINRIMTIIREHLDQEQDLVMIYADNIYILQDNTWYSIDLEKGEANCTPQHMQAMMYYLLTRGWTNEDGSPRYNPTWATFAMNVGPSMVVDSTCLLMNLQLKTHGQGSGNAFTFLNNHLMSTIVVAEWHKAGRPNPMSKEFMDLEAKTGINFKIERELKDLRSIIMEAVDTAPLDGYLADGSDLPPRVPGKAVELDLLGWSAVYSRQLEMFVPVLENERLIASVAYPKGLENKSLARKPGAEIAYQIVRYEAIRLIGGWNNPLIETAAKHMSLDKRKRLEVKGIDVTGFLDDWNTMSEFGGDLEGISLTAPLTNQTLLDINTPETEFDVKDRPPTPRSPGKTLAEVTAAITSGTYKDPKSAVWRLLDQRTKLRVSTLRDQAHALKPAASTSDNWGDATEELAEQQQLLMKANNLLKSSLTEAREALETVQSDKIISGKTSPEKNPGTAANPVVGYGEFSEKIPLTPTQKKNAKRREKQRRN
>AY354523.1
MSDIFNSPQNKASILNALMKSTQGDVEDVLIPKRFRPAKDPLDSPQAAAAFLKEHKYRILRPRAIPTMVEIETDAALPRLAAMVDDGKLKEMVNVPEGTTAFYPKYYPFHKPDHDDVGTFGAPDITLLKQLTFFLLENDFPTGPETLRQVREAIATLQYGSGSYSGQLNRLLAMKGVATGRNPNKTSLAVGYTNEQMARLMEQTLPINPPKNEDPDLRWAPSWLIQYTGDASTDKSYLPHVTVKSSAGLPYIGKTKGDTTAE-ALVLADSFIRDLGKAATSADPEADVKKVLSDFWYLSCGLLFPKGERYTQKDWDLKTRNIWSAPYPTHLLLSMVSSPVMDESKLNITNTQTPSLYGFSPFHGGINRIMTIIREHLDQEQDLVMIYADNIYILQDNTWYSIDLEKGEANCTPQHMQAMMYYLLTRGWTNEDGSPRYNPTWATFAMNVGPSMVVDSTCLLMNLQLKTYGQGSGNAFTFLNNHLMSTIVVAEWHKAGRPNPMSKEFMDLEAKTGINFKIERELKDLRSIIMEAVDTAPLDGYLADGSDLPPRVPGKAVELDLLGWSAVYSRQLEMFVPVLENERLIASVAYPKGLENKSLARKPGAEIAYQIVRYEAIRLIGGWNNPLIETAAKHMSLDKRKRLEVKGIDVTGFLDDWNTMSEFGGDLEGISLTAPLTNQTLLDINTPETELDVKDRPPTPRSPGKTLAEVTAAITSGTYKDPKSAVWRLLDQRTKLRVSTLRDQAHALKPAASTSDNWGDATEELAEQQQLLMKANNLLKSSLTEAREALETVQSDKIISGKTSPEKNPGTAANPVVGYGEFSEKIPLTPTQKKNAKRREKQRRN
>AY823633.1
MSDIFNSPQNKASILNALMKSTQGDVEDVLIPKRFRPAKDPLDSPQAAAAFLKEHKYRILRPRAIPTMVEIETDAALPRLAAMVDDGKLKEMVNVPEGTTAFYPKYYPFHKPDHDDVGTFGAPDITLLKQLTFFLLENDFPTGPETLRQVREAIATLQYGSGSYSGQLNRLLAMKGVATGRNPNKTPLAVGYTNEQMARLMEQTLPINPPKNEDPDLRWAPSWLIQYTGDASTDKSYLPHVTVKSSAGLPYIGKTKGDTTAE-ALVLADSFIRDLGKAATSADPEADVKKVLSDFWYLSCGLLFPKGERYTQKDWDWKTRNIWSAPYPTHLLLSMVSSPVMDESKLNITNTQTPSLYGFSPFHGGINRIMTIIREHLDQEQDLVMIYADNIYILQDNTWYSIDLEKGEANCTPQHMQAMMYYLLTRGWTNEDGSPRYNPTWATFAMNVGPSMVVDSTCLLMNLQLKTYGQGSGNAFTFLNNHLMSTIVVAEWHKAGRPNPMSKEFMDLEAKTGINFKIERELKDLRSIIMEAVDTAPLDGYLADGSDLPPRVPGKAVELDLLGWSAVYSRQLEMFVPVLENERLIASVAYPKGLENKSLARKPGAEIAYQIVRYEAIRLIGGWNNPLIETAAKHMSLDKRKRLEVKGIDVTGFLDDWNTMSEFGGDLEGISLTAPLTNQTLLDINTPETEFDVKDRPPTPRSPGKTLAEVTAAITSGTYKDPKSAVWRLLDQRTKLRVSTLRDQAHALKPAASTSDNWGDATEELAEQQQLLMKANNLLKSSLTEAREALETVQSDKIISGKTSPEKNPGTAANPVVGYGEFSEKIPLTPTQKKNAKRREKQRRN
>AY354524.1
MSDIFNSPQNKASILNALMKSTQGDVEDVLIPKRFRPAKDPLDSPQAAAAFLKEHKYRILRPRAIPTMVEIETDAALPRLAAMVDDGKLKEMVNVPEGTTAFYPKYYPFHKPDHDDVGTFGAPDITLLKQLTFFLLENDFPTGPETLRQVREATATLQYGSGSYSGQLNRLLAMKGVATGRNPNKTPLAVGYTNEQMARLMEQTLPINPPKNEDPDLRWAPSWLIQYTGDASTDKSYLPHVTVKSSAGLPYIGKTKGDTTAE-ALVLADSFIRDLGKAATSADPEADVKKVLSDFWYLSCGLLFPKGERYTQKDWDLKTRNIWSAPYPTHLLLSMVSSPVMDESKLNITNTQTPSLYGFSPFHGGINRIMTIIREHLDQEQDLVMIYADNIYILQDNTWYSIDLEKGEANCTPQHMQAMMYYLLTRGWTNEDGSPRYNPTWATFAMNVGPSMVVDSTCLLMNLQLKTYGQGSGNAFTFLNNHLMSTIVVAEWHKAGRPNPMSKEFMDLEAKTGINFKIERELKDLRSIIMEAVDTAPLDGYLADGSDLPPRVPGKAVELDLLGWSAVYSRQLEMFVPVLENERLIASVAYPKGLENKSLARKPGAEIAYQIVRYEAIRLIGGWNNPLIETAAKHMSLDKRKRLEVKGIDVTGFLDDWNTMSEFGGDLEGISLTAPLTNQTLLDINTPETEFDVKDRPPTPRSPGKTLAEVTAAITSGTYKDPKSAVWRLLDQRTKLRVSTLRDQAHALKPAASTSDNWGDATEELAEQQQLLMKANNLLKSSLTEAREALETVQSDKIISGKTSPEKNPGTAANPVVGYGEFSEKIPLTPTQKKNAKRREKQRRN
>AY354522.1
MSDIFNSPQNKASILNALMKSTQGDVEDVLIPKRFRPAKDPLDSPQAAAAFLKEHKYRILRPRAIPTMVEIETDAALPRLAAMVDDGKLKEMVNVPEGTTAFYPKYYPFHKPDHDDVGTFGAPDMTLLKQLTFFLLENDFPTGPETLRQVREAIATLQYGSGSYSGQLNRLLAMKGVATGRNPNKTPLAVGYTNEQMARLMEQTLPINPPKNEDPDLRWAPSWLIQYTGDASTDKSYLPRVTVKSSAGLPYIGKTKGDTTAE-ALVLADSFIRDLGKAATSADPEADVKKVLSDFWYLSCGLLFPKGERYTQKDWDLKTRNIWSAPYPTHLLLSMVSSPVMDESKLNITNTQTPSLYGFSPFHGGINRIMTIIREHLDQEQDLVMIYADNIYILQDNTWYSIDLEKGEANCTPQHMQAMMYYLLTRGWTNEDGSPRYNPTWATFAMNVGPSMVVDSTCLLMNLQLKTYGQGSGNAFTFLNNHLMSTIVVAEWHKAGRPNPMSKEFMDLEAKTGINFKIERELKDLRSIIMEAVDTAPLDGYLADGSDLPPRVPGKAVELDLLGWSAVYSRQLEMFVPVLENERLIASVAYPKGLENKSLARKPGAEIAYQIVRYEAIRLIGGWNNPLIETAAKHMSLDKRKRLEVKGIDVTGFLDDWNTMSEFGGDLEGISLTAPLTNQTLLDINTPETEFDVKDRPPTPRSPGKTLAEVTAAITSGTYKDPKSAVWRLLDQRTKLRVSTLRDQAHALKPAASTSDNWGDATEELAEQQQLLMKANNLLKSSLTEAREALETVQSDKIISGKTSPEKNPGTAANPVVGYGEFSEKIPLTPTQKKNAKRREKQRRN
>KX234590.1
MSDIFNSPQNKASILSALMKSTTGDVEDVLIPKRFRPAKDPLDSPQAAAQFLKDNKYRILRPRAIPTMVELETDAALPRLRQMVDDGKLKDTVSVPEGTTAFYPKYYPFHKPDHDEVGTFGAPDITLLKQLTFFLLENDFPTGPETLRQVREAIATLQYGSGSYSGQLNRLLAMKGVATGRNPNKTPKTVGYTNEQLAKLLEQTLPINTPKHEDPDLRWAPSWLINYTGDLSTDKSYLPHVTIKSSAGLPYIGKTKGDTTAE-ALVLADSFIRDLGKAATSADPEAGVKKTITDFWYLSCGLLFPKGERYTQIDWDKKTRNIWSAPYPTHLLLSMVSSPVMDESKLNITNTQTPSLYGFSPFHGGMDRIMTIIRDSLDNDEDLVMIYADNIYILQDNTWYSIDLEKGEANCTPQHMQAMMYYLLTRGWTNEDGSPRYNPTWATFAMNVAPSMVVDSSCPLMNLQLKTYGQGSGNAFTFLNNHLMSTIVVAEWVKAGKPNPMTKESMDLEAKTGINFKIERELKNLKETIIEAVETAPQDGYLADGSDLPPHRPGKAVELDLLGWSAIYSRQMEMFVPVLENERLIASAAYPKGLENKTLARKPGAEIAYQIVRYEAIRMVGGWNNPLLETAAKHMSLDKRKRLEVKGIDVTGFLDDWNNMSEFGGDLEGITLSEPLTNQTLIDINTPLESFDPKARPQTPRSPKKTLDEVTAAITSGTYKDPKSAVWRLLDQRTKLRVSTLRDQASALKPAASSADNWAEATEELAEQQQLLMKANNLLKSSLTETREALETIQSDKIIAGKSNPEKNPGTAANPVVGYGEFSEKIPLTPTQKKNAKRREKQRRN
>MG543566.1
MSDIFNSPQNKASILNALMKSTQGDVEDVLIPKRFRPARDPLDSPQAAAAFLKEHKYRILRPRAIPTMVEIETDAALPRLAAMVDDGKLKEMVSVPEGTTAFYPKYYPFHKPDHDDVGTFGAPDITLLKQLTFFLLENDFPTGPETLRQVREAIATLQYGSGSYSGQLNRLLAMKGVATGRNPNKTPLAVGYTNEQMARLMEQTLPINPPKNEDPDLRWAPSWLIQYTGDASTDKSYLPHVTVKSSAGLPYIGKTKGDTTAE-ALVLADSFIRDLGKAATSADPEADVKKVLSDFWYLSCGLLFPKGERYTQKDWDLKTRNIWSAPYPTHLLLSMVSSPVMDESKLNITNTQTPSLYGFSPFHGGINRIMTIIREHLDQEQDLVMIYADNIYILQDNTWYSIDLEKGEANCTPQHMQAMMYYLLTRGWTNEDGSPRYNPTWATFAMNVGPSMVVDSTCLLMNLQLKTHGQGSGNAFTFLNNHLMSTIVVAEWHKAGRPNPMSKEFMDLEAKTGINFKIERELKDLRSIIMEAVDTAPLDGYLADGSDLPPRAPGKAVELDLLGWSAVYSRQLEMFVPVLENERLIASVAYPKGLENKSLARKPGAEIAYQIVRYEAIRLIGGWNNPLIETAAKHMSLDKRKRLEVKGIDVTGFLDDWNTMSEFGGDLEGISLTAPLTNQTLLDINTPETEFDVKDRPPTPRSPGKTLAEVTAAITSGTYKDPKSAVWRLLDQRTKLRVSTLRDQAHALKPAASTSDNWGDATEELAEQQQLLMKANNLLKSSLTEAREALETVQSDKIISGKTSPEKNPGTAANPVVGYGEFSEKIPLTPTQKKNAKRREKQRRN
>MG543565.1
MSDIFNSPQNKASILNALMKSTQGDVEDVLIPKRFRPARDPLDSPQAAAAFLKEHKYRILRPRAIPTMVEIETDAALPRLAAMVDDGKLKEMVSVPEGTTAFYPKYYPFHKPDHDDVGTFGAPDITLLKQLTFFLLENDFPTGPETLRQVREAIATLQYGSGSYSGQLNRLLAMKGVATGRNPNKTPLAVGYTNEQMARLMEQTLPINPPKNEDPDLRWAPSWLIQYTGDASTDKSYLPHVTVKSSAGLPYIGKTKGDTTAE-ALVLADSFIRDLGKAATSADPEADVKKVLSDFWYLSCGLLFPKGERYTQKDWDLKTRNIWSAPYPTHLLLSMVSSPVMDESKLNITNTQTPSLYGFSPFHGGINRIMTIIREHLDQEQDLVMIYADNIYILQDNTWYSIDLEKGEANCTPQHMQAMMYYLLTRGWTNEDGSPRYNPTWATFAMNVGPSMVVDSTCLLMNLQLKTHGQGSGNAFTFLNNHLMSTIVVAEWHKAGRPNPMSKEFMDLEAKTGINFKIERELKDLRSIIMEAVDTAPLDGYLADGSDLPPRAPGKAVELDLLGWSAVYSRQLEMFVPVLENERLIASVAYPKGLENKSLARKPGAEIAYQIVRYEAIRLIGGWNNPLIETAAKHMSLDKRKRLEVKGIDVTGFLDDWNTMSEFGGDLEGISLTAPLTNQTLLDINTPETEFDVKDRPPTPRSPGKTLAEVTAAITSGTYKDPKSAVWRLLDQRTKLRVSTLRDQAHALKPAASTSDNWGDATEELAEQQQLLMKANNLLKSSLTEAREALETVQSDKIISGKTSPEKNPGTAANPVVGYGEFSEKIPLTPTQKKNAKRREKQRRN
>MG543564.1
MSDIFNSPQNKASILNALMKSTQGDVEDVLIPKRFRPARDPLDSPQAAAAFLKEHKYRILRPRAIPTMVEIETDAALPRLAAMVDDGKLKEMVSVPEGTTAFYPKYYPFHKPDHDDVGTFGAPDITLLKQLTFFLLENDFPTGPETLRQVREAIATLQYGSGSYSGQLNRLLAMKGVATGRNPNKTPLAVGYTNEQMARLMEQTLPINPPKNEDPDLRWAPSWLIQYTGDASTDKSYLPHVTVKSSAGLPYIGKTKGDTTAE-ALVLADSFIRDLGKAATSADPEADVKKVLSDFWYLSCGLLFPKGERYTQKDWDLKTRNIWSAPYPTHLLLSMVSSPVMDESKLNITNTQTPSLYGFSPFHGGINRIMTIIREHLDQEQDLVMIYADNIYILQDNTWYSIDLEKGEANCTPQHMQAMMYYLLTRGWTNEDGSPRYNPTWATFAMNVGPSMVVDSTCLLMNLQLKTHGQGSGNAFTFLNNHLMSTIVVAEWHKAGRPNPMSKEFMDLEAKTGINFKIERELKDLRSIIMEAVDTAPLDGYLADGSDLPPRAPGKAVELDLLGWSAVYSRQLEMFVPVLENERLIASVAYPKGLENKSLARKPGAEIAYQIVRYEAIRLIGGWNNPLIETAAKHMSLDKRKRLEVKGIDVTGFLDDWNTMSEFGGDLEGISLTAPLTNQTLLDINTPETEFDVKDRPPTPRSPGKTLAEVTAAITSGTYKDPKSAVWRLLDQRTKLRVSTLRDQAHALKPAASTSDNWGDATEELAEQQQLLMKANNLLKSSLTEAREALETVQSDKIISGKTSPEKNPGTAANPVVGYGEFSEKIPLTPTQKKNAKRREKQRRN
>MG543563.1
MSDIFNSPQNKASILNALMKSTQGDVEDVLIPKRFRPAKDPLDSPQAAAAFLKEHKYRILRPRAIPTMVEIETDAALPRLAAMVDDGKLKEMVNVPEGTTAFYPKYYPFHKPDHDDVGTFGAPDITLLKQLTFFLLENDFPTGPETLRQVREAIATLQYGSGSYSGQLNRLLAMKGVATGRNPNKTPLAVGYTNEQMARLMEQTLPINPPKNEDPDLRWAPSWLIQYTGDASTDKSYLPHVTVKSSAGLPYIGKTKGDTTAE-ALVLADSFIRDLGKAATSADPEADVKKVLSDFWYLSCGLLFPKGERYTQKDWDLKTRNIWSAPYPTHLLLSMVSSPVMDESKLNITNTQTPSLYGFSPFHGGINRIMTIIREHLDQEQDLVMIYADNIYILQDNTWYSIDLEKGEANCTPQHMQAMMYYLLTRGWTNEDGSPRYNPTWATFAMNVGPSMVVDSTCLLMNLQLKTHGQGSGNAFTFLNNHLMSTIVVAEWHKAGRPNPMSKEFMDLEAKTGINFKIERELKDLRSIIMEAVDTAPLDGYLADGSDLPPRVPGKAVELDLLGWSAVYSRQLEMFVPVLENERLIASVAYPKGLENKSLARKPGAEIAYQIVRYEAIRLIGGWNNPLIETAAKHMSLDKRKRLEVKGIDVTGFLDDWNTMSEFGGDLEGISLIAPLTNQTLLDINTPETEFDVKDRPPTPRSPGKTLAEVTAAITSGTYKDPKSAVWRLLDQRTKLRVSTLRDQAHALKPAASTSDNWGDATEELAEQQQLLMKANNLLKSSLTEAREALETVQSDKIISGKTSPEKNPGTAANPVVGYGEFSEKIPLTPTQKKNAKRREKQRRN
>MG543562.1
MSDIFNSPQNKASILNALMKSTQGDVEDVLIPKRFRPAKDPLDSPQAAAAFLKEHKYRILRPRAIPTMVEIETDAALPRLAAMVDDGKLKEMVNVPEGTTAFYPKYYPFHKPDHDDVGTFGAPDITLLKQLTFFLLENDFPTGPETLRQVREAIATLQYGSGSYSGQLNRLLAMKGVATGRNPNKTPLAVGYTNEQMARLMEQTLPINPPKNEDPDLRWAPSWLIQYTGDASTDKSYLPHVTVKSSAGLPYIGKTKGDTTAE-ALVLADSFIRDLGKAATSADPEADVKKVLSDFWYLSCGLLFPKGERYTQKDWDLKTRNIWSAPYPTHLLLSMVSSPVMDESKLNITNTQTPSLYGFSPFHGGINRIMTIIREHLDQEQDLVMIYADNIYILQDNTWYSIDLEKGEANCTPQHMQAMMYYLLTRGWTNEDGSPRYNPTWATFAMNVGPSMVVDSTCLLMNLQLKTYGQGSGNAFTFLNNHLMSTIVVAEWHKAGRPNPMSKEFMDLEAKTGINFKIERELKDLRSIIMEAVDTAPLDGYLADGSDLPPRVPGKAVELDLLGWSAVYSRQLEMFVPVLENERLIASVAYPKGLENKSLARKPGAEIAYQIVRYEAIRLIGGWNNPLIETAAKHMSLDKRKRLEVKGIDVTGFLDDWNTMSEFGGDLEGISLIAPLTNQTLLDINTPETEFDVKDRPPTPRSPGKTLAEVTAAITSGTYKDPKSAVWRLLDQRTKLRVSTLRDQAHALKPAASTSDNWGDATEELAEQQQLLMKANNLLKSSLTEAREALETVQSDKIISGKTSPEKNPGTAANPVVGYGEFSEKIPLTPTQKKNAKRREKQRRN
>MG543561.1
MSDIFNSPQNKASILNALMKSTQGDVEDVLIPKRFRPAKDSLDSPQAAAAFLKEHKYRILRPRAIPTMVEIETDAALPRLAAMVDDGKLKEMVSVPEGTTAFYPKYYPFHKPDHDDVGTFGAPDITLLKQLTFFLLENDFPTGPETLRQVREAIATLQYGSGSYSGQLNRLLAMKGVATGRNPNKTPLAVGYTNEQMARLMEQTLPINPPKNEDPDLRWAPSWLIQYTGDASTDKSYLPHVTVKSSAGLPYIGKTKGDTTAE-ALVLADSFIRDLGKAATSADPEADVKKVLSDFWYLSCGLLFPKGERYTQKDWDLKTRNIWSAPYPTHLLLSMVSSPVMDESKLNITNTQTPSLYGFSPFHGGINRIMTIIREHLDQEQDLVMIYADNIYILQDNTWYSIDLEKGEANCTPQHMQAMMYYLLTRGWTNEDGSPRYNPTWATFAMNVGPSMVVDSTCLLMNLQLKTHGQGSGNAFTFLNNHLMSTIVVAEWHKAGRPNPMSKEFMDLEAKTGINFKIERELKDLRSIIMEAVDTAPLDGYLADGSDLPPRVPGKAVELDLLGWSAVYSRQLEMFVPVLENERLIASVAYPKGLENKSLARKPGAEIAYQIVRYEAIRLIGGWNNPLIETAAKHMSLDKRKRLEVKGIDVTGFLDDWNTMSEFGGDLEGISLTAPLTNQTLLDINTPETEFDVKDRPPTPRSPGKTLAEVTAAITSGTYKDPKSAVWRLLDQRTKLRVSTLRDQAHALKPSASTSDNWGDATEELAEQQQLLMKANNLLKSSLTEAREALETVQSDKIISGKTSPEKNPGTAANPVVGYGEFSEKIPLTPTQKKNAKRREKQRRN
>MG543560.1
MSDIFNSPQNKASILNALMKSTQGDVEDVLIPKRFRPAKDPLDSPQAAAAFLKEHKYRILRPRAIPTMVEIETDAALPRLAAMVDDGKLKEMVSVPEGTTAFYPKYYPFHKPDHDDVGTFGAPDITLLKQLTFFLLENDFPTGPETLRQVREAIATLQYGSGSYSGQLNRLLAMKGVATGRNPNKTPLAVGYTNEQMARLMEQTLPINPPKNEDPDLRWAPSWLIQYTGDASTDKSYLPHVTVKSSAGLPYIGKTKGDTTAE-ALVLADSFIRDLGKAATSADPEADVKKVLSDFWYLSCGLLFPKGERYTQKDWDLKTRNIWSAPYPTHLLLSMVSSPVMDESKLNITNTQTPSLYGFSPFHGGINRIMTIIREHLDQEQDLVMIYADNIYILQDNTWYSIDLEKGEANCTPQHMQAMMYYLLTRGWTNEDGSPRYNPTWATFAMNVGPSMVVDSTCLLMNLQLKTHGQGSGNAFTFLNNHLMSTIVVAEWHKAGRPNPMSKEFMDLEAKTGINFKIERELKDLRSIIMEAVDTAPLDGYLADGSDLPPRVPGKAVELDLLGWSAVYSRQLEMFVPVLENERLIASVAYPKGLENKTLARKPGAEIAYQIVRYEAIRLIGGWNNPLIETAAKHMSLDKRKRLEVKGIDVTGFLDDWNTMSEFGGDLEGISLTAPLTNQTLLDINTLETEFDVKDRPPTPRSPGKTLAEVTAAITSGTYKDPKSAVWRLLDQRTKLRVSTLRDQAHALKPAASTSDNWGDATEELAEQQQLLMKANNLLKSSLTEAREALETVQSDKIISGKTSPEKNPGTAANPVVGYGEFSEKIPLTPTQKKNAKRREKQRRN
>MG543559.1
MSDIFNSPQNKASILNALMKSTQGDVEDVLIPKRFRPAKDPLDSPQAAAAFLKEHKYRILRPRAIPTMVEIETDAALPRLAAMVDDGKLKEMVNVPEGTTAFYPKYYPFHKPDHDDVGTFGAPDITLLKQLTFFLLENDFPTGPETLRQVREAIATLQYGSGSYSGQLNRLLAMKGVATGRNPNKTPLAVGYTNEQMARLMEQTLPINPPKNEDPDLRWAPSWLIQYTGDASTDKSYLPHVTVKSSAGLPYIGKTKGDTTAE-ALVLADSFIRDLGKAATSADPEADVKKVLSDFWYLSCGLLFPKGERYTQKDWDLKTRNIWSAPYPTHLLLSMVSSPVMDESKLNITNTQTPSLYGFSPFHGGINRIMTIIREHLDQEQDLVMIYADNIYILQDNTWYSIDLEKGEANCTPQHMQAMMYYLLTRGWTNEDGSPRYNPTWATFAMNVGPSMVVDSTCLLMNLQLKTYGQGSGNAFTFLNNHLMSTIVVAEWHKAGRPNPMSKEFMDLEAKTGINFKIERELKDLRSIIMEAVDTAPLDGYLADGSDLPPRVPGKAVELDLLGWSAVYSRQLEMFVPVLENERLIASVAYPKGLENKSLARKPGAEIAYQIVRYEAIRLIGGWNNPLIETAAKHMSLDKRKRLEVKGIDVTGFLDDWNTMSEFGGDLEGISLIAPLTNQTLLDINTPETEFDVKDRPPTPRSPGKTLAEVTAAITSGTYKDPKSAVWRLLDQRTKLRVSTLRDQAHALKPAASTSDNWGDATEELAEQQQLLMKANNLLKSSLTEAREALETVQSDKIISGKTSPEKNPGTAANPVVGYGEFSEKIPLTPTQKKNAKRREKQRRN
>MG543558.1
MSDIFNSPQNKASILNALMKSTQGDVEDVLIPKRFRPAKDPLDSPQAAAAFLKEHKYRILRPRAIPTMVEIETDAALPRLAAMVDDGKLKEMVNVPEGTTAFYPKYYPFHKPDHDDVGTFGAPDITLLKQLTFFLLENDFPTGPETLRQVREAIATLQYGSGSYSGQLNRLLAMKGVATGRNPNKTPLAVGYTNEQMARLMEQTLPINPPKNEDPDLRWAPSWLIQYTGDASTDKSYLPHVTVKSSAGLPYIGKTKGDTTAE-ALVLADSFIRDLGKAATSADPEADVKKVLSDFWYLSCGLLFPKGERYTQKDWDLKTRNIWSAPYPTHLLLSMVSSPVMDESKLNITNTQTPSLYGFSPFHGGINRIMTIIREHLDQEQDLVMIYADNIYILQDNTWYSIDLEKGEANCTPQHMQAMMYYLLTRGWTNEDGSPRYNPTWATFAMNVGPSMVVDSTCLLMNLQLKTYGQGSGNAFTFLNNHLMSTIVVAEWHKAGRPNPMSKEFMDLEAKTGINFKIERELKDLRSIIMEAVDTAPLDGYLADGSDLPPRVPGKAVELDLLGWSAVYSRQLEMFVPVLENERLIASVAYPKGLENKSLARKPGAEIAYQIVRYEAIRLIGGWNNPLIETAAKHMSLDKRKRLEVKGIDVTGFLDDWNTMSEFGGDLEGISLIAPLTNQTLLDINTPETEFDVKDRPPTPRSPGKTLAEVTAAITSGTYKDPKSAVWRLLDQRTKLRVSTLRDQAHALKPAASTSDNWGDATEELAEQQQLLMKANNLLKSSLTEAREALETVQSDKIISGKTSPEKNPGTAANPVVGYGEFSEKIPLTPTQKKNAKRREKQRRN
>MG543557.1
MSDIFNSPQNKASILNALMKSTQGDVEDVLIPKRFRPARDPLDSPQAAAAFLKEHKYRILRPRAIPTMVEIETDAALPRLAAMVDDGKLKEMVSVPEGTTAFYPKYYPFHKPDHDDVGTFGAPDITLLKQLTFFLLENDFPTGPETLRQVREAIATLQYGSGSYSGQLNRLLAMKGVATGRNPNKTPLAVGYTNEQMARLMEQTLPINPPKNEDPDLRWAPSWLIQYTGDASTDKSYLPHVTVKSSAGLPYIGKTKGDTTAE-ALVLADSFIRDLGKAATSADPEADVKKVLSDFWYLSCGLLFPKGERYTQKDWDLKTRNIWSAPYPTHLLLSMVSSPVMDESKLNITNTQTPSLYGFSPFHGGINRIMTIIREHLDQEQDLVMIYADNIYILQDNTWYSIDLEKGEANCTPQHMQAMMYYLLTRGWTNEDGSPRYNPTWATFAMNVGPSMVVDSTCLLMNLQLKTHGQGSGNAFTFLNNHLMSTIVVAEWHKAGRPNPMSKEFMDLEAKTGINFKIERELKDLRSIIMEAVDTAPLDGYLADGSDLPPRAPGKAVELDLLGWSAVYSRQLEMFVPVLENERLIASVAYPKGLENKSLARKPGAEIAYQIVRYEAIRLIGGWNNPLIETAAKHMSLDKRKRLEVKGIDVTGFLDDWNTMSEFGGDLEGISLTAPLTNQTLLDINTPETEFDVKDRPPTPRSPGKTLAEVTAAITSGTYKDPKSAVWRLLDQRTKLRVSTLRDQAHALKPAASTSDNWGDATEELAEQQQLLMKANNLLKSSLTEAREALETVQSDKIISGKTSPEKNPGTAANPVVGYGEFSEKIPLTPTQKKNAKRREKQRRN
>MG543556.1
MSDIFNSPQNKASILNALMKSTQGDVEDVLIPKRFRPARDPLDSPQAAAAFLKEHKYRILRPRAIPTMVEIETDAALPRLAAMVDDGKLKEMVSVPEGTTAFYPKYYPFHKPDHDDVGTFGAPDITLLKQLTFFLLENDFPTGPETLRQVREAIATLQYGSGSYSGQLNRLLAMKGVATGRNPNKTPLAVGYTNEQMARLMEQTLPINPPKNEDPDLRWAPSWLIQYTGDASTDKSYLPHVTVKSSAGLPYIGKTKGDTTAE-ALVLADSFIRDLGKAATSADPEADVKKVLSDFWYLSCGLLFPKGERYTQKDWDLKTRNIWSAPYPTHLLLSMVSSPVMDESKLNITNTQTPSLYGFSPFHGGINRIMTIIREHLDQEQDLVMIYADNIYILQDNTWYSIDLEKGEANCTPQHMQAMMYYLLTRGWTNEDGSPRYNPTWATFAMNVGPSMVVDSTCLLMNLQLKTHGQGSGNAFTFLNNHLMSTIVVAEWHKAGRPNPMSKEFMDLEAKTGINFKIERELKDLRSIIMEAVDTAPLDGYLADGSDLPPRAPGKAVELDLLGWSAVYSRQLEMFVPVLENERLIASVAYPKGLENKSLARKPGAEIAYQIVRYEAIRLIGGWNNPLIETAAKHMSLDKRKRLEVKGIDVTGFLDDWNTMSEFGGDLEGISLTAPLTNQTLLDINTPETEFDVKDRPPTPRSPGKTLAEVTAAITSGTYKDPKSAVWRLLDQRTKLRVSTLRDQAHALKPAASTSDNWGDATEELAEQQQLLMKANNLLKSSLTEAREALETVQSDKIISGKTSPEKNPGTAANPVVGYGEFSEKIPLTPTQKKNAKRREKQRRN
>MG543555.1
MSDIFNSPQNKASILNALMKSTQGDVEDVLIPKRFRPARDPLDSPQAAAAFLKEHKYRILRPRAIPTMVEIETDAALPRLAAMVDDGKLKEMVSVPEGTTAFYPKYYPFHKPDHDDVGTFGAPDITLLKQLTFFLLENDFPTGPETLRQVREAIATLQYGSGSYSGQLNRLLAMKGVATGRNPNKTPLAVGYTNEQMARLMEQTLPINPPKNEDPDLRWAPSWLIQYTGDASTDKSYLPHVTVKSSAGLPYIGKTKGDTTAE-ALVLADSFIRDLGKAATSADPEADVKKVLSDFWYLSCGLLFPKGERYTQKDWDLKTRNIWSAPYPTHLLLSMVSSPVMDESKLNITNTQTPSLYGFSPFHGGINRIMTIIREHLDQEQDLVMIYADNIYILQDNTWYSIDLEKGEANCTPQHMQAMMYYLLTRGWTNEDGSPRYNPTWATFAMNVGPSMVVDSTCLLMNLQLKTHGQGSGNAFTFLNNHLMSTIVVAEWHKAGRPNPMSKEFMDLEAKTGINFKIERELKDLRSIIMEAVDTAPLDGYLADGSDLPPRAPGKAVELDLLGWSAVYSRQLEMFVPVLENERLIASVAYPKGLENKSLARKPGAEIAYQIVRYEAIRLIGGWNNPLIETAAKHMSLDKRKRLEVKGIDVTGFLDDWNTMSEFGGDLEGISLTAPLTNQTLLDINTPETEFDVKDRPPTPRSPGKTLAEVTAAITSGTYKDPKSAVWRLLDQRTKLRVSTLRDQAHALKPAASTSDNWGDATEELAEQQQLLMKANNLLKSSLTEAREALETVQSDKIISGKTSPEKNPGTAANPVVGYGEFSEKIPLTPTQKKNAKRREKQRRN
>MG543554.1
MSDIFNSPQNKASILNALMKSTQGDVEDVLIPKRFRPARDPLDSPQAAAAFLKEHKYRILRPRAIPTMVEIETDAALPRLAAMVDDGKLKEMVSVPEGTTAFYPKYYPFHKPDHDDVGTFGAPDITLLKQLTFFLLENDFPTGPETLRQVREAIATLQYGSGSYSGQLNRLLAMKGVATGRNPNKTPLAVGYTNEQMARLMEQTLPINPPKNEDPDLRWAPSWLIQYTGDASTDKSYLPHVTVKSSAGLPYIGKTKGDTTAE-ALVLADSFIRDLGKAATSADPEADVKKVLSDFWYLSCGLLFPKGERYTQKDWDLKTRNIWSAPYPTHLLLSMVSSPVMDESKLNITNTQTPSLYGFSPFHGGINRIMTIIREHLDQEQDLVMIYADNIYILQDNTWYSIDLEKGEANCTPQHMQAMMYYLLTRGWTNEDGSPRYNPTWATFAMNVGPSMVVDSTCLLMNLQLKTHGQGSGNAFTFLNNHLMSTIVVAEWHKAGRPNPMSKEFMDLEAKTGINFKIERELKDLRSIIMEAVDTAPLDGYLADGSDLPPRAPGKAVELDLLGWSAVYSRQLEMFVPVLENERLIASVAYPKGLENKSLARKPGAEIAYQIVRYEAIRLIGGWNNPLIETAAKHMSLDKRKRLEVKGIDVTGFLDDWNTMSEFGGDLEGISLTAPLTNQTLLDINTPETEFDVKDRPPTPRSPGKTLAEVTAAITSGTYKDPKSAVWRLLDQRTKLRVSTLRDQAHALKPAASTSDNWGDATEELAEQQQLLMKANNLLKSSLTEAREALETVQSDKIISGKTSPEKNPGTAANPVVGYGEFSEKIPLTPTQKKNAKRREKQRRN
>MG543553.1
MSDIFNSPQNKASILNALMKSTQGDVEDVLIPKRFRPAKDPLDSPQAAAAFLKEHKYRILRPRAIPTMVEIETDAALPRLAAMVDDGKLKEMVNVPEGTTAFYPKYYPFHKPDHDDVGTFGAPDITLLKQLTFFLLENDFPTGPETLRQVREAIATLQYGSGSYSGQLNRLLAMKGVATGRNPNKTPLAVGYTNEQMARLMEQTLPINPPKNEDPDLRWAPSWLIQYTGDASTDKSYLPHVTVKSSAGLPYIGKTKGDTTAE-ALVLADSFIRDLGKAATSADPEADVKKVLSDFWYLSCGLLFPKGERYTQKDWDLKTRNIWSAPYPTHLLLSMVSSPVMDESKLNITNTQTPSLYGFSPFHGGINRIMTIIREHLDQEQDLVMIYADNIYILQDNTWYSIDLEKGEANCTPQHMQAMMYYLLTRGWTNEDGSPRYNPTWATFAMNVGPSMVVDSTCLLMNLQLKTYGQGSGNAFTFLNNHLMSTLVVAEWHKAGRPNPMSKEFMDLEAKTGINFKIERELKDLRSIIMEAVDSAPLDGYLADGSDLPPRVPGKAVELDLLGWSAVYSRQLEMFVPVLENERLIASVAYPKGLENKSLARKPGAEIAYQIVRYEAIRLIGGWNNPLIETAAKHMSLDKRKRLEVKGIDVTGFLDDWNTMSEFGGDLEGISLTAPLTNQTLLDINTPETEFDVKDRPPTPRSPGKTLAEVTAAITSGTYKDPKSAVWRLLDQRTKLRVSTLRDQAHALKPAASTSDNWGDATEELAEQQQLLMKANNLLKSSLTEAREALETVQSDKIISGKTSPEKNPGTAANPVVGYGEFSEKIPLTPTQKKNAKRREKQRRN
>MG543552.1
MSDIFNSPQNKASILNALMKSTQGDVEDVLIPKRFRPAKDPLDSPQAAAAFLKEHKYRILRPRAIPTMVEIETDAALPRLAAMVDDGKLKEMVSVPEGTTAFYPKYYPFHKPDHDDVGTFGAPDITLLKQLTFFLLENDFPTGPETLRQVREAIATLQYGSGSYSGQLNRLLAMKGVATGRNPNKTPLAVGYTNEQMARLMEQTLPINPPKNEDPDLRWAPSWLIQYTGDASTDKSHLPHVTVKSSAGLPYIGKTKGDTTAE-ALVLADSFIRDLGKAATSADPEADVKKVLSDFWYLSCGLLFPKGERYTQKDWDLKTRNIWSAPYPTHLLLSMVSSPVMDESKLNITNTQTPSLYGFSPFHGGINRIMTIIREHLDQEQDLVMIYADNIYILQDNTWYSIDLEKGEANCTPQHMQAMMYYLLTRGWTNEDGSPRYNPTWATFAMNVGPSMVVDSTCLLMNLQLKTHGQGSGNAFTFLNNHLMSTIVVAEWHKAGRPNPMSKEFMDLEAKTGINFKIERELKDLRSIIMEAVDTAPLDGYLADGSDLPPRVPGKAVELDLLGWSAVYSRQLEMFVPVLENERLIASVAYPKGLENKTLARKPGAEIAYQIVRYEAIRLIGGWNNPLIETAAKHMSLDKRKRLEVKGIDVTGFLDDWNTMSEFGGDLEGISLTAPLTNQTLLDINTPETEFDVKDRPPTPRSPGKTLAEVTAAITSGTYKDPKSAVWRLLDQRTKLRVSTLRDQAHALKPAASTSDNWGDATEELAEQQQLLMKANNLLKSSLTEAREALETVQSDKIISGKTSPEKNPGTAANPVVGYGEFSEKIPLTPTQKKNAKRREKQRRN
>MG543551.1
MSDIFNSPQNKASILNALMKSTQGDVEDVLIPKRFRPAKDPLDSPQAAAAFLKEHKYRILRPRAIPTMVEIETDAALPRLAAMVDDGKLKEMVSVPEGTTAFYPKYYPFHKPDHDDVGTFGAPDITLLKQLTFFLLENDFPTGPETLRQVREAIATLQYGSGSYSGQLNRLLAMKGVATGRNPNKTPLAVGYTNEQMARLMEQTLPINPPKNEDPDLRWAPSWLIQYTGDASTDKSHLPHVTVKSSAGLPYIGKTKGDTTAE-ALVLADSFIRDLGKAATSADPEADVKKVLSDFWYLSCGLLFPKGERYTQKDWDLKTRNIWSAPYPTHLLLSMVSSPVMDESKLNITNTQTPSLYGFSPFHGGINRIMTIIREHLDQEQDLVMIYADNIYILQDNTWYSIDLEKGEANCTPQHMQAMMYYLLTRGWTNEDGSPRYNPTWATFAMNVGPSMVVDSTCLLMNLQLKTHGQGSGNAFTFLNNHLMSTIVAAEWHKAGRPNPMSKEFMDLEAKTGINFKIERELKDLRSIIMEAVDTAPLDGYLADGSDLPPRVPGKAVELDLLGWSAVYSRQLEMFVPVLENERLIASVAYPKGLENKTLARKPGAEIAYQIVRYEAIRLIGGWNNPLIETAAKHMSLDKRKRLEVKGIDVTGFLDDWNTMSEFGGDLEGISLTAPLTNQTLLDINTPETEFDVKDRPPTPRSPGKTLAEVTAAITSGTYKDPKSAVWRLLDQRTKLRVSTLRDQAHALKPAASTSDNWGDATEELAEQQQLLMKANNLLKSSLTEAREALETVQSDKIISGKTSPEKNPGTAANPVVGYGEFSEKIPLTPTQKKNAKRREKQRRN
>MG543550.1
MSDIFNSPQNKASILNALMKSTQGDVEDVLIPKRFRPARDPLDSPQAAAAFLKEHKYRILRPRAIPTMVEIETDAALPRLAAMVDDGKLKEMVSVPEGTTAFYPKYYPFHKPDHDDVGTFGAPDITLLKQLTFFLLENDFPTGPETLRQVREAIATLQYGSGSYSGQLNRLLAMKGVATGRNPNKTPLAVGYTNEQMARLMEQTLPINPPKNEDPDLRWAPSWLIQYTGDASTDKSYLPHVTVKSSAGLPYIGKTKGDTTAE-ALVLADSFIRDLGKAATSADPEADVKKVLSDFWYLSCGLLFPKGERYTQKDWDLKTRNIWSAPYPTHLLLSMVSSPVMDESKLNITNTQTPSLYGFSPFHGGINRIMTIIREHLDQEQDLVMIYADNIYILQDNTWYSIDLEKGEANCTPQHMQAMMYYLLTRGWTNEDGSPRYNPTWATFAMNVGPSMVVDSTCLLMNLQLKTHGQGSGNAFTFLNNHLMSTIVVAEWHKAGRPNPMSKEFMDLEAKTGINFKIERELKDLRSIIMEAVDTAPLDGYLADGSDLPPRAPGKAVELDLLGWSAVYSRQLEMFVPVLENERLIASVAYPKGLENKSLARKPGAEIAYQIVRYEAIRLIGGWNNPLIETAAKHMSLDKRKRLEVKGIDVTGFLDDWNTMSEFGGDLEGISLTAPLTNQTLLDINTPETEFDVKDRPPTPRSPGKTLAEVTAAITSGTYKDPKSAVWRLLDQRTKLRVSTLRDQAHALKPAASTSDNWGDATEELAEQQQLLMKANNLLKSSLTEAREALETVQSDKIISGKTSPEKNPGTAANPVVGYGEFSEKIPLTPTQKKNAKRREKQRRN
>MG543549.1
MSDIFNSPQNKASILNALMKSTQGDVEDVLIPKRFRPARDPLDSPQAAAAFLKEHKYRILRPRAIPTMVEIETDAALPRLAAMVDDGKLKEMVSVPEGTTAFYPKYYPFHKPDHDDVGTFGAPDITLLKQLTFFLLENDFPTGPETLRQVREAIATLQYGSGSYSGQLNRLLAMKGVATGRNPNKTPLAVGYTNEQMARLMEQTLPINPPKNEDPDLRWAPSWLIQYTGDASTDKSYLPHVTVKSSAGLPYIGKTKGDTTAE-ALVLADSFIRDLGKAATSADPEADVKKVLSDFWYLSCGLLFPKGERYTQKDWDLKTRNIWSAPYPTHLLLSMVSSPVMDESKLNITNTQTPSLYGFSPFHGGINRIMTIIREHLDQEQDLVMIYADNIYILQDNTWYSIDLEKGEANCTPQHMQAMMYYLLTRGWTNEDGSPRYNPTWATFAMNVGPSMVVDSTCLLMNLQLKTHGQGSGNAFTFLNNHLMSTIVVAEWHKAGRPNPMSKEFMDLEAKTGINFKIERELKDLRSIIMEAVDTAPLDGYLADGSDLPPRAPGRAVELDLLGWSAVYSRQLEMFVPVLENERLIASVAYPKGLENKSLARKPGAEIAYQIVRYEAIRLIGGWNNPLIETAAKHMSLDKRKRLEVKGIDVTGFLDDWNTMSEFGGDLEGISLTAPLTNQTLLDINTPETEFDVKDRPPTPRSPGKTLAEVTAAITSGTYKDPKSAVWRLLDQRTKLRVSTLRDQAHALKPAASTSDNWGDATEELAEQQQLLMKANNLLKSSLTEAREALETVQSDKIISGKTSPEKNPGTAANPVVGYGEFSEKIPLTPTQKKNAKRREKQRRN
>MG543548.1
MSDIFNSPQNKASILNALMKSTQGDVEDVLIPKRFRPAKDPLDSPQAAAAFLKEHKYRILRPRAIPTMVEIETDAALPRLAAMVDDGKLKEMVSVPEGTTAFYPKYYPFHKPDHDDVGTFGAPDITLLKQLTFFLLENDFPTGPETLRQVREAIATLQYGSGSYSGQLNRLLAMKGVATGRNPNKTPLAVGYTNEQMARLMEQTLPINPPKNEDPDLRWAPSWLIQYTGDASTDKSYLPHVTVKSSAGLPYIGKTKGDTTAE-ALVLADSFIRDLGKAATSADPEADVKKVLSDFWYLSCGLLFPKGERYTQKDWDLKTRNIWSAPYPTHLLLSMVSSPVMDESKLNITNTQTPSLYGFSPFHGGINRIMTIIREHLDQEQDLVMIYADNIYILQDNTWYSIDLEKGEANCTPQHMQAMMYYLLTRGWTNEDGSPRYNPTWATFAMNVGPSMVVDSTCLLMNLQLKTHGQGSGNAFTFLNNHLMSTIVVAEWHKAGRPNPMSKEFMDLEAKTGINFKIERELKDLRSIIMEAVDTAPLDGYLADGSDLPPRVPGKAVELDLLGWSAVYSRQLEMFVPVLENERLIASVAYPKGLENKTLARKPGAEIAYQIVRYEAIRLIGGWNNPLIETAAKHMSLDKRKRLEVKGIDVTGFLDDWNTMSEFGGDLEGISLTAPLTNQTLLDINTPETEFDVKDRPPTPRSPGKTLAEVTAAITSGTYKDPKSAVWRLLDQRTKLRVSTLRDQAHALKPAASTSDNWGDATEELAEQQQLLMKANNLLKSSLTEAREALETVQSDKIISGKTSPEKNPGTAANPVVGYGEFSEKIPLTPTQKKNAKRREKQRRN
>MG543547.1
MSDIFNSPQNKASILNALMKSTQGDVEDVLIPKRFRPAKDPLDSPQAAAAFLKEHKYRILRPRAIPTMVEIETDAALPRLAAMVDDGKLKEMVSVPEGTTAFYPKYYPFHKPDHDDVGTFGAPDITLLKQLTFFLLENDFPTGPETLRQVREAIATLQYGSGSYSGQLNRLLAMKGVATGRNPNKTPLAVGYTNEQMARLMEQTLPINPPKNEDPDLRWAPSWLIQYTGDASTDKSYLPHVTVKSSAGLPYIGKTKGDTTAE-ALVLADSFIRDLGKAATSADPEADVKKVLSDFWYLSCGLLFPKGERYTQKDWDLKTRNIWSAPYPTHLLLSMVSSPVMDESKLNITNTQTPSLYGFSPFHGGINRIMTIIREHLDQEQDLVMIYADNIYILQDNTWYSIDLEKGEANCTPQHMQAMMYYLLTRGWTNEDGSPRYNPTWATFAMNVGPSMVVDSTCLLMNLQLKTHGQGSGNAFTFLNNHLMSTIVVAEWHKAGRPNPMSKEFMDLEAKTGINFKIERELKDLRSIIMEAVDTAPLDGYLADGSDLPPRVPGKAVELDLLGWSAVYSRQLEMFVPVLENERLIASVAYPKGLENKTLARKPGAEIAYQIVRYEAIRLIGGWNNPLIETAAKHMSLDKRKRLEVKGIDVTGFLDDWNTMSEFGGDLEGISLTAPLTNQTLLDINTLETEFDVKDRPPTPRSPGKTLAEVTAAITSGTYKDPKSAVWRLLDQRTKLRVSTLRDQAHALKPAASTSDNWGDATEELAEQQQLLMKANNLLKSSLTEAREALETVQSDKIISGKTSPEKNPGTAANPVVGYGEFSEKIPLTPTQKKNAKRREKQRRN
>MG543546.1
MSDIFNSPQNKASILNALMKSTQGDVEDVLIPKRFRPAKDPLDSPQAAAAFLKEHKYRILRPRAIPTMVEIETDAALPRLAAMVDDGKLKEMVSVPEGTTAFYPKYYPFHKPDHDDVGTFGAPDITLLKQLTFFLLENDFPTGPETLRQVREAIATLQYGSGSYSGQLNRLLAMKGVATGRNPNKTPLAVGYTNEQMARLMEQTLPINPPKNEDPDLRWAPSWLIQYTGDASTDKSYLPHVTVKSSAGLPYIGKTKGDTTAE-ALVLADSFIRDLGKAATSADPEADVKKVLSDFWYLSCGLLFPKGERYTQKDWDLKTRNIWSAPYPTHLLLSMVSSPVMDESKLNITNTQTPSLYGFSPFHGGINRIMTIIREHLDQEQDLVMIYADNIYILQDNTWYSIDLEKGEANCTPQHMQAMMYYLLTRGWTNEDGSPRYNPTWATFAMNVGPSMVVDSTCLLMNLQLKTHGQGSGNAFTFLNNHLMSTIVVAEWHKAGRPNPMSKEFMDLEAKTGINFKIERELKDLRSIIMEAVDTAPLDGYLADGSDLPPRVPGKAVELDLLGWSAVYSRQLEMFVPVLENERLIASVAYPKGLENKTLARKPGAEIAYQIVRYEAIRLIGGWNNPLIETAAKHMSLDKRKRLEVKGIDVTGFLDDWNTMSEFGGDLEGISLTAPLTNQTLLDINTPETEFDVKDRPPTPRSPGKTLAEVTAAITSGTYKDPKSAVWRLLDQRTKLRVSTLRDQAHALKPAASTSDNWGDATEELAEQQQLLMKANNLLKSSLTEAREALETVQSDKIISGKTSPEKNPGTAANPVVGYGEFSEKIPLTPTQKKNAKRREKQRRN
>MG543545.1
MSDIFNSPQNKASILNALMKSTQGDVEDVLIPKRFRPARDPLDSPQAAAAFLKEHKYRILRPRAIPTMVEIETDAALPRLAAMVDDGKLKEMVSVPEGTTAFYPKYYPFHKPDHDDVGTFGAPDITLLKQLTFFLLENDFPTGPETLRQVREAIATLQYGSGSYSGQLNRLLAMKGVATGRNPNKTPLAVGYTNEQMARLMEQTLPINPPKNEDPDLRWAPSWLIQYTGDASTDKSYLPHVTVKSSAGLPYIGKTKGDTTAE-ALVLADSFIRDLGKAATSADPEADVKKVLSDFWYLSCGLLFPKGERYTQKDWDLKTRNIWSAPYPTHLLLSMVSSPVMDESKLNITNTQTPSLYGFSPFHGGINRIMTIIREHLDQEQDLVMIYADNIYILQDNTWYSIDLEKGEANCTPQHMQAMMYYLLTRGWTNEDGSPRYNPTWATFAMNVGPSMVVDSTCLLMNLQLKTHGQGSGNAFTFLNNHLMSTIVVAEWHKAGRPNPMSKEFMDLEAKTGINFKIERELKDLRSIIMEAVDTAPLDGYLADGSDLPPRAPGKAVELDLLGWSAVYSRQLEMFVPVLENERLIASVAYPKGLENKSLARKPGAEIAYQIVRYEAIRLIGGWNNPLIETAAKHMSLDKRKRLEVKGIDVTGFLDDWNTMSEFGGDLEGISLTAPLTNQTLLDINTPETEFDVKDRPPTPRSPGKTLAEVTAAITSGTYKDPKSAVWRLLDQRTKLRVSTLRDQAHALKPAASTSDNWGDATEELAEQQQLLMKANNLLKSSLTEAREALETVQSDKIISGKTSPEKNPGTAANPVVGYGEFSEKIPLTPTQKKNAKRREKQRRN
>MG543544.1
MSDIFNSPQNKASILNALMKSTQGDVEDVLIPKRFRPAKDPLDSPQAAAAFLKEHKYRILRPRAIPTMVEIETDAALPRLAAMVDDGKLKEMVNVPEGTTAFYPKYYPFHKPDHDDVGTFGAPDITLLKQLTFFLLENDFPTGPETLRQVREAIATLQYGSGSYSGQLNRLLAMKGVATGRNPNKTPLAVGYTNEQMARLMEQTLPINPPKNEDPDLRWAPSWLIQYTGDASTDKSYLPHVTVKSSAGLPYIGKTKGDTTAE-ALVLADSFIRDLGKAATSADPEADVKKVLSDFWYLSCGLLFPKGERYTQKDWDLKTRNIWSAPYPTHLLLSMVSSPVMDESKLNITNTQTPSLYGFSPFHGGINRIMTIIREHLDQEQDLVMIYADNIYILQDNTWYSIDLEKGEANCTPQHMQAMMYYLLTRGWTNEDGSPRYNPTWATFAMNVGPSMVVDSTCLLMNLQLKTYGQGSGNAFTFLNNHLMSTIVVAEWHKAGRPNPMSKEFMDLEAKTGINFKIERELKDLRSIIMEAVDSAPLDGYLADGSDLPPRVPGKAVELDLLGWSAVYSRQLEMFVPVLENERLIASVAYPKGLENKSLARKPGAEIAYQIVRYEAIRLIGGWNNPLIETAAKHMSLDKRKRLEVKGIDVTGFLDDWNTMSEFGGDLEGISLTAPLTNQTLLDINTPETEFDVKDRPPTPRSPGKTLAEVTAAITSGTYKDPKSAVWRLLDQRTKLRVSTLRDQAHALKPAASTSDNWGDATEELAEQQQLLMKANNLLKSSLTEAREALETVQSDKIISGKTSPEKNPGTAANPVVGYGEFSEKIPLTPTQKKNAKRREKQRRN
>MG543543.1
MSDIFNSPQNKASILNALMKSTQGDVEDVLIPKRFRPAKDPLDSPQAAAAFLKEHKYRILRPRAIPTMVEIETDAALPRLAAMVDDGKLKEMVSVPEGTTAFYPKYYPFHKPDHDDVGTLGAPDITLLKQLTFFLLENDFPTGPETLRQVREAIATLQYGSGSYSGQLNRLLAMKGVATGRNPNKTPLAVGYTNEQMARLMEQTLPINPPKNEDPDLRWAPSWLIQYTGDASTDKSYLPHVTVKSSAGLPYIGKTKGDTTAE-ALVLADSFIRDLGKAATSADPEADVKKVLSDFWYLSCGLLFPKGERYTQKDWDLKTRNIWSAPYPTHLLLSMVSSPVMDESKLNITNTQTPSLYGFSPFHGGINRIMTIIREHLDQEQDLVMIYADNIYILQDNTWYSIDLEKGEANCTPQHMQAMMYYLLTRGWTNEDGSPRYNPTWATFAMNVGPSMVVDSTCLLMNLQLKTHGQGSGNAFTFLNNHLMSTIVVAEWHKAGRPNPMSKEFMDLEAKTGINFKIERELKDLRSIIMEAVDTAPLDGYLADGSDLPPRVPGKAVELDLLGWSAVYSRQLEMFVPVLENERLIASVAYPKGLENKTLARKPGAEIAYQIVRYEAIRLIGGWNNPLIETAAKHMSLDKRKRLEVKGIDVTGFLDDWNTMSEFGGDLEGISLTAPLTNQTLLDINTLETEFDVKDRPPTPRSPGKTLAEVTAAITSGTYKDPKSAVWRLLDQRTKLRVSTLRDQAHALKPAASTSDNWGDATEELAEQQQLLMKANNLLKSSLTEAREALEAVQSDKIISGKTSPEKNPGTAANPVVGYGEFSEKIPLTPTQKKNAKRREKQRRN
>MG543542.1
MSDIFNSPQNKASILNALMKSTQGDVEDVLIPKRFRPAKDSLDSPQAAAAFLKEHKYRILRPRAIPTMVEIETDAALPRLAAMVDDGKLKEMVNVPEGTTAFYPKYYPFHKPDHDDVGTFGAPDITLLKQLTFFLLENDFPTGPETLRQVREAIATLQYGSGSYSGQLNRLLAMKGVATGRNPNKTPLAVGYTNEQMARLMEQTLPINPPKNEDPDLRWAPSWLIQYTGDASTDKSYLPHVTVKSSAGLPYIGKTKGDTTAE-ALVLADSFIRDLGKAATSADPEADVKKVLSDFWYLSCGLLFPKGERYTQKDWDLKTRNIWSAPYPTHLLLSMVSSPVMDESKLNITNTQTPSLYGFSPFHGGINRIMTIIREHLDQEQDLVMIYADNIYILQDNTWYSIDLEKGEANCTPQHMQAMMYYLLTRGWTNEDGSPRYNPTWATFAMNVGPSMVVDSTCLLMNLQLKTYGQGSGNAFTFLNNHLMSTIVVAEWHKAGRPNPMSKEFMDLEAKTGINFKIERELXDLRSIIMEAVDTAPLDGYLADGSDLPPRVPGKAVELDLLGWSAVYSRQLEMFVPVLENERLIASVAYPKGLENKSLARKPGAEIAYQIVRYEAIRLIGGWNNPLIETAAKHMSLDKRKRLEVKGIDVTGFLDDWNTMSEFGGDLEGISLIAPLTNQTLLDINTPETEFDVKDRPPTPRSPGKTLAEVTAAITSGTYKDPKSAVWRLLDQRTKLRVSTLRDQAHALKPAASTSDNWGDATEELAEQQQLLMKANNLLKSSLTEAREALETVQSDKIISGKTSPEKNPGTAANPVVGYGEFSEKIPLTPTQKKNAKRREKQRRN
>MG543541.1
MSDIFNSPQNKASILNALMKSTQGDVEDVLIPKRFRPAKDSLDSPQAAAAFLKEHKYRILRPRAIPTMVEIETDAALPRLAAMVDDGKLKEMVNVPEGTTAFYPKYYPFHKPDHDDVGTFGAPDITLLKQLTFFLLENDFPTGPETLRQVREAIATLQYGSGSYSGQLNRLLAMKGVATGRNPNKTPLAVGYTNEQMARLMEQTLPINPPKNEDPDLRWAPSWLIQYTGDASTDKSYLPHVTVKSSAGLPYIGKTKGDTTAE-ALVLADSFIRDLGKAATSADPEADVKKVLSDFWYLSCGLLFPKGERYTQKDWDLKTRNIWSAPYPTHLLLSMVSSPVMDESKLNITNTQTPSLYGFSPFHGGINRIMTIIREHLDQEQDLVMIYADNIYILQDNTWYSIDLEKGEANCTPQHMQAMMYYLLTRGWTNEDGSPRYNPTWATFAMNVGPSMVVDSTCLLMNLQLKTYGQGSGNAFTFLNNHLMSTIVVAEWHKAGRPNPMSKEFMDLEAKTGINFKIERELKDLRSIIMEAVDTAPLDGYLADGSDLPPRVPGKAVELDLLGWSAVYSRQLEMFVPVLENERLIASVAYPKGLENKSLARKPGAEIAYQIVRYEAIRLIGGWNNPLIETAAKHMSLDKRKRLEVKGIDVTGFLDDWNTMSEFGGDLEGISLIAPLTNQTLLDXNTPETEFDVKDRPPTPRSPGKTLAEVTAAITSGTYKDPKSAVWRLLDQRTKLRVSTLRDQAHALKPAASTSDNWGDATEELAEQQQLLMKANNLLKSSLTEAREALETVQSDKIISGKTSPEKNPGTAANPVVGYGEFSEKIPLTPTQKKNAKRREKQRRN
>MG543540.1
MSDIFNSPQNKASILNALMKSTQGDVEDVLIPKRFRPAKDPLDSPQAAAAFLKEHKYRILRPRAIPTMVEIETDAALPRLAAMVDDGKLKEMVNVPEGTTAFYPKYYPFHKPDHDDVGTFGAPDITLLKQLTFFLLENDFPTGPETLRQVREAIATLQYGSGSYSGQLNRLLAMKGVATGRNPNKTPLAVGYTNEQMARLMEQTLPINPPKNEDPDLRWAPSWLIQYTGDASTDKSYLPHVTVKSSAGLPYIGKTKGDTTAE-ALVLADSFIRDLGKAATSADPEADVKKVLSDFWYLSCGLLFPKGERYTQKDWDLKTRNIWSAPYPTHLLLSMVSSPVMDESKLNITNTQTPSLYGFSPFHGGINRIMTIIREHLDQEQDLVMIYADNIYILQDNTWYSIDLEKGEANCTPQHMQAMMYYLLTRGWTNEDGSPRYNPTWATFAMNVGPSMVVDSTCLLMNLQLKTYGQGSGNAFTFLNNHLMSTIVVAEWHKAGRPNPMSKEFMDLEAKTGINFKIERELKDLRSIIMEAVDTAPLDGYLADGSDLPPRVPGKAVELDLLGWSAVYSRQLEMFVPVLENERLIASVAYPKGLENKSLARKPGAEIAYQIVRYEAIRLIGGWNNPLIETAAKHMSLDKRKRLEVKGIDVTGFLDDWNTMSEFGGDLEGISLIAPLTNQTLLDINTPETEFDVKDRPPTPRSPGKTLAEVTAAITSGTYKDPKSAVWRLLDQRTKLRVSTLRDQAHALKPAASTSDNWGDATEELAEQQQLLMKANNLLKSSLTEAREALETVQSDKIISGKTSPEKNPGTAANPVVGYGEFSEKIPLTPTQKKNAKRREKQRRN
>MG543539.1
MSDIFNSPQNKASILNALMKSTQGDVEDVLIPKRFRPARDPLDSPQAAAAFLKEHKYRILRPRAIPTMVEIETDAALPRLAAMVDDGKLKEMVSVPEGTTAFYPKYYPFHKPDHDDVGTFGAPDITLLKQLTFFLLENDFPTGPETLRQVREAIATLQYGSGSYSGQLNRLLAMKGVATGRNPNKTPLAVGYTNEQMARLMEQTLPINPPRNEDPDLRWAPSWLIQYTGDASTDKSYLPHVTVKSSAGLPYIGKTKGDTTAE-ALVLADSFIRDLGKAATSADPEADVKKVLSDFWYLSCGLLFPKGERYTQKDWDLKTRNIWSAPYPTHLLLSMVSSPVMDESKLNITNTQTPSLYGFSPFHGGINRIMTIIREHLDQEQDLVMIYADNIYILQDNTWYSIDLEKGEANCTPQHMQAMMYYLLTRGWTNEDGSPRYNPTWATFAMNVGPSMVVDSTCLLMNLQLKTHGQGSGNAFTFLNNHLMSTIVVAEWHKAGRPNPMSKEFMDLEAKTGINFKIERELKDLRSIIMEAVDTAPLDGYLADGSDLPPRAPGKAVELDLLGWSAVYSRQLEMFVPVLENGRLIASVAYPKGLENKSLARKPGAEIAYQIVRYEAIRLIGGWNNPLIETAAKHMSLDKRKRLEVKGIDVTGFLDDWNTMSEFGGDLEGISLTAPLTNQTLLDINTPETEFDVKDRPPTPRSPGKTLAEVTAAITSGTYKDPKSAVWRLLDQRTKLRVSTLRDQAHALKPAASTSDNWGDATEELAEQQQLLMKANNLLKSSLTEAREALETVQSDKIISGKTSPEKNPGTAANPVVGYGEFSEKIPLTPTQKKNAKRREKQRRN
>MG543538.1
MSDIFNSPQNKASILNALMKSTQGDVEDVLIPKRFRPARDPLDSPQAAAAFLKEHKYRILRPRAIPTMVEIETDAALPRLAAMVDDGKLKEMVSVPEGTTAFYPKYYPFHKPDHDDVGTFGAPDITLLKQLTFFLLENDFPTGPETLRQVREAIATLQYGSGSYSGQLNRLLAMKGVATGRNPNKTPLAVGYTNEQMARLMEQTLPINPPRNEDPDLRWAPSWLIQYTGDALTDKSYLPHVTVKSSAGLPYIGKTKGDTTAE-ALVLADSFIRDLGKAATSADPEADVKKVLSDFWYLSCGLLFPKGERYTQKDWDLKTRNIWSAPYPTHLLLSMVSSPVMDESKLNITNTQTPSLYGFSPFHGGINRIMTIIREHLDQEQDLVMIYADNIYILQDNTWYSIDLEKGEANCTPQHMQAMMYYLLTRGWTNEDGSPRYNPTWATFAMNVGPSMVVDSTCLLMNLQLKTHGQGSGNAFTFLNNHLMSTIVVAEWHKAGRPNPMSKEFMDLEAKTGINFKIERELKDLRSIIMEAVDTAPLDGYLADGSDLPPRAPGKAVELDLLGWSAVYSRQLEMFVPVLENGRLIASVAYPKGLENKSLARKPGAEIAYQIVRYEAIRLIGGWNNPLIETAARHMSLDKRKRLEVKGIDVTGFLDDWNTMSEFGGDLEGISLTAPLTNQTLLDINTPETEFDVKDRPPTPRSPGKTLAEVTAAITSGTYKDPKSAVWRLLDQRTKLRVSTLRDQAHALKPAASTSDNWGDATEELAEQQQLLMKANNLLKSSLTEAREALETVQSDKIISGKTSPEKNPGTAANPVVGYGEFSEKIPLTPTQKKNAKRREKQRRN
>MG543537.1
MSDIFNSPQNKASILNALMKSTQGDVEDVLIPKRFRPARDPLDSPQAAAAFLKEHKYRILRPRAIPTMVEIETDAALPRLAAMVDDGKLKEMVSVPEGTTAFYPKYYPFHKPDHDDVGTFGAPDITLLKQLTFFLLENDFPTGPETLRQVREAIATLQYGSGSYSGQLNRLLAMKGVATGRNPNKTPLAVGYTNEQMARLMEQTLPINPPRNEDPDLRWAPSWLIQYTGDASTDKSYLPHVTVKSSAGLPYIGKTKGDTTAE-ALVLADSFIRDLGKAATSADPEADVKKVLSDFWYLSCGLLFPKGERYTQKDWDLKTRNIWSAPYPTHLLLSMVSSPVMDESKLNITNTQTPSLYGFSPFHGGINRIMTIIREHLDQEQDLVMIYADNIYILQDNTWYSIDLEKGEANCTPQHMQAMMYYLLTRGWTNEDGSPRYNPTWATFAMNVGPSMVVDSTCLLMNLQLKTHGQGSGNAFTFLNNHLMSTIVVAEWHKAGRPNPMSKEFMDLEAKTGINFKIERELKDLRSIIMEAVDTAPLDGYLADGSDLPPRAPGKAVELDLLGWSAVYSRQLEMFVPVLENGRLIASVAYPKGLENKSLARKPGAEIAYQIVRYEAIRLIGGWNNPLIETAAKHMSLDKRKRLEVKGIDVTGFLDDWNTMSEFGGDLEGISLTAPLTNQTLLDINTPETEFDVKDRPPTPRSPGKTLAEVTAAITSGTYKDPKSAVWRLLDQRTKLRVSTLRDQAHALKPAASTSDNWGDATEELAEQQQLLMKANNLLKSSLTEAREALETVQSDKIISGKTSPEKNPGTAANPVVGYGEFSEKIPLTPTQKKNAKRREKQRRN
>MG543536.1
MSDIFNSPQNKASILNALMKSTQGDVEDVLIPKRFRPAKDPLDSPQAAAAFLKEHKYRILRPRAIPTMVEIETDAALPRLAAMVDDGKLKEMVSVPEGTTAFYPKYYPFHKPDHDDVGTFGAPDITLLKQLTFFLLENDFPTGPETLRQVREAIATLQYGSGSYSGQLNRLLAMKGVATGRNPNKTPLAVGYTNEQMARLMEQTLPINPPKNEDPDLRWAPSWLIQYTGDASTDKSYLPHVTVKSSAGLPYIGKTKGDTTAE-ALVLADSFIRDLGKAATSADPEADVKKVLSDFWYLSCGLLFPKGERYTQKDWDLKTRNIWSAPYPTHLLLSMVSSPVMDESKLNITNTQTPSLYGFSPFHGGINRIMTIIREHLDQEQDLVMIYADNIYILQDNTWYSIDLEKGEANCTPQHMQAMMYYLLTRGWTNEDGSPRYNPTWATFAMNVGPSMVVDSTCLLMNLQLKTHGQGSGNAFTFLNNHLMSTIVVAEWHKAGRPNPMSKEFMDLEAKTGINFKIERELKDLRSIIMEAVDTAPLDGYLADGSDLPPRVPGKAVELDLLGWSAVYSRQLEMFVPVLENERLIASVAYPKGLENKTLARKPGAEIAYQIVRYEAIRLIGGWNNPLIETAAKHMSLDKRKRLEVKGIDVTGFLDDWNTMSEFGGDLEGISLTAPLTNQTLLDINTPETEFDVKDRPPTPRSPGKTLAEVTAAITSGTYKDPKSAVWRLLDQRTKLRVSTLRDQAHALKPAASTSDNWGDATEELAEQQQLLMKANNLLKSSLTEAREALETVQSDKIISGKTSPEKNPGTAANPVVGYGEFSEKIPLTPTQKKNAKRREKQRRN
>MG543535.1
MSDIFNSPQNKASILNALMKSTQGDVEDVLIPKRFRPAKDPLDSPQAAAAFLKEHKYRILRPRAIPTMVEIETDAALPRLAAMVDDGKLKEMVNVPEGTTAFYPKYYPFHKPDHDDVGTFGAPDITLLKQLTFFLLENDFPTGPETLRQVREAIATLQYGSGSYSGQLNRLLAMKGVATGRNPNKTPLAVGYTNEQMARLMEQTLPINPPKNEDPDLRWAPSWLIQYTGDASTDKSYLPHVTVKSSAGLPYIGKTKGDTTAE-ALVLADSFIRDLGKAATSADPEADVKKVLSDFWYLSCGLLFPKGERYTQKDWDLKTRNIWSAPYPTHLLLSMVSSPVMDESKLNITNTQTPSLYGFSPFHGGINRIMTIIREHLDQEQDLVMIYADNIYILQDNTWYSIDLEKGEANCTPQHMQAMMYYLLTRGWTNEDGSPRYNPTWATFAMNVGPSMVVDSTCLLMNLQLKTYGQGSGNAFTFLNNHLMSTIVVAEWHKAGRPNPMSKEFMDLEAKTGINFKIERELKDLRSIIMEAVDSAPLDGYLADGSDLPPRVPGKAVELDLLGWSAVYSRQLEMFVPVLENERLIASVAYPKGLENKSLARKPGAEIAYQIVRYEAIRLIGGWNNPLIETAAKHMSLDKRKRLEVKGIDVTGFLDDWNTMSEFGGDLEGISLTAPLTNQTLLDINTPETEFDVKDRPPTPRSPGKTLAEVTAAITSGTYKDPKSAVWRLLDQRTKLRVSTLRDQAHALKPAASTSDNWGDATEELAEQQQLLMKANNLLKSSLTEAREALETVQSDKIISGKTSPEKNPGTAANPVVGYGEFSEKIPLTPTQKKNAKRREKQRRN
>MG543534.1
MSDIFNSPQNKASILNALMKSTQGDVEDVLIPKRFRPARDPLDSPQAAAAFLKEHKYRILRPRAIPTMVEIETDAALPRLAAMVDDGKLKEMVSVPEGTTAFYPKYYPFHKPDHDDVGTFGAPDITLLKQLTFFLLENDFPTGPETLRQVREAIATLQYGSGSYSGQLNRLLAMKGVATGRNPNKTPLAVGYTNEQMARLMEQTLPINPPKNEDPDLRWAPSWLIQYTGDASTDKSYLPHVTVKSSAGLPYIGKTKGDTTAE-ALVLADSFIRDLGKAATSADPEADVKKVLSDFWYLSCGLLFPKGERYTQKDWDLKTRNIWSAPYPTHLLLSMVSSPVMDESKLNITNTQTPSLYGFSPFHGGINRIMTIIREHLDQEQDLVMIYADNIYILQDNTWYSIDLEKGEANCTPQHMQAMMYYLLTRGWTNEDGSPRYNPTWATFAMNVGPSMVVDSTCLLMNLQLKTHGQGSGNAFTFLNNHLMSTIVVAEWHKAGRPNPMSKEFMDLEAKTGINFKIERELKDLRSIIMEAVDTAPLDGYLADGSDLPPRAPGKAVELDLLGWSAVYSRQLEMFVPVLENERLIASVAYPKGLENKSLARKPGAEIAYQIVRYEAIRLIGGWNNPLIETAAKHMSLDKRKRLEVKGIDVTGFLDDWNTMSEFGGDLEGISLTAPLTNQTLLDINTPETEFDVKDRPPTPRSPGKTLAEVTAAITSGTYKDPKSAVWRLLDQRTKLRVSTLRDQAHALKPAASTSDNWGDATEELAEQQQLLMKANNLLKSSLTEAREALETVQSDKIISGKTSPEKNPGTAANPVVGYGEFSEKIPLTPTQKKNAKRREKQRRN
>MG543533.1
MSDIFNSPQNKASILNALMKSTQGDVEDVLIPKRFRPARDPLDSPQAAAAFLKEHKYRILRPRAIPTMVEIETDAALPRLAAMVDDGKLKEMVSVPEGTTAFYPKYYPFHKPDHDDVGTFGAPDITLLKQLTFFLLENDFPTGPETLRQVREAIATLQYGSGSYSGQLNRLLAMKGVATGRNPNKTPLAVGYTNEQMARLMEQTLPINPPRNEDPDLRWAPSWLIQYTGDASTDKSYLPHVTVKSSAGLPYIGKTKGDTTAE-ALVLADSFIRDLGKAATSADPEADVKKVLSDFWYLSCGLLFPKGERYTQKDWDLKTRNIWSAPYPTHLLLSMVSSPVMDESKLNITNTQTPSLYGFSPFHGGINRIMTIIREHLDQEQDLVMIYADNIYILQDNTWYSIDLEKGEANCTPQHMQAMMYYLXTRGWTNEDGSPRYNPTWATFAMNVGPSMVVDSTCLLMNLQLKTHGQGSGNAFTFLNNHLMSTIVVAEWHKAGRPNPMSKEFMDLEAKTGINFKXERELKDLRSIIMEAVDTAPLDGYLADGSDLPPRAPGKAVELDLLGWSAVYSRQLEMFVPVLENGRLIASVAYPKGLENKSLARKPGAEIAYQIVRYEAIRLIGGWNNPLIETAAKHMSLDKRKRLEVKGIDVTGFLDDWNTMSEFGGDLEGISLTAPLTNQTLLDINTPETEFDVKDRPPTPRSPGKTLAEVTAAITSGTYKDPKSAVWRLLDQRTKLRVSTLRDQAHALKPAASTSDNWGDATEELAEQQQLLMKANNLLKSSLTEAREALETVQSDKIISGKTSPEKNPGTAANPVVGYGEFSEKIPLTPTQKKNAKRREKQRRN
>MG543532.1
MSDIFNSPQNKASILNALMKSTQGDVEDVLIPKRFRPAKDPLDSPQAAAAFLKEHKYRILRPRAIPTMVEIETDAALPRLAAMVDDGKLKEMVNVPEGTTAFYPKYYPFHKPDHDDVGTFGAPDITLLKQLTFFLLENDFPTGPETLRQVREAIATLQYGSGSYSGQLNRLLAMKGVATGRNPNKTPLAVGYTNEQMARLMEQTLPINPPKNEDPDLRWAPSWLIQYTGDASTDKSYLPHVTVKSSAGLPYIGKTKGDTTAE-ALVLADSFIRDLGKAATSADPEADVKKVLSDFWYLSCGLLFPKGERYTQKDWDLKTRNIWSAPYPTHLLLSMVSSPVMDESKLNITNTQTPSLYGFSPFHGGINRXMTIIREHLDQEQDLVMIYADNIYILQDNTWYSIDLEKGEANCTPQHMQAMMYYLLTRGWTNEDGSPRYNPTWATFAMNVGPSMVVDSTCLLMNLQLKTYGQGSGNAFTFLNNHLMSTIVVAEWHKAGRPNPMSKEFMDLEAKTGINFKIERELKDLRSIIMEAVDSAPLDGYLADGSDLPPRVPGKAVELDLLGWSAVYSRQLEMFVPVLENERLIASVAYPKGLENKSLARKPGAEIAYQIVRYEAIRLIGGWNNPLIETAAKHMSLDKRKRLEVKGIDVTGFLDDWNTMSEFGGDLEGISLTAPLTNQTLLDINTPETEFDVKDRPPTPRSPGKTLAEVTAAITSGTYKDPKSAVWRLLDQRTKLRVSTLRDQAHALKPAASTSDNWGDATEELAEQQQLLMKANNLLKSSLTEAREALETVQSDKIISGKTSPEKNPGTAANPVVGYGEFSEKIPLTPTQKKNAKRREKQRRN
>MG543531.1
MSDIFNSPQNKASILNALMKSTQGDVEDVLIPKRFRPARDPLDSPQAAAAFLKEHKYRILRPRAIPTMVEIETDAALPRLAAMVDDGKLKEMVSVPEGTTAFYPKYYPFHKPDHDDVGTFGAPDITLLKQLTFFLLENDFPTGPETLRQVREAIATLQYGSGSYSGQLNRLLAMKGVATGRNPNKTPLAVGYTNEQMARLMEQTLPINPPRNEDPDLRWAPSWLIQYTGDASTDKSYLPHVTVKSSAGLPYIGKTKGDTTAE-ALVLADSFIRDLGKAATSADPEADVKKVLSDFWYLSCGLLFPKGERYTQKDWDLKTRNIWSAPYPTHLLLSMVSSPVMDESKLNITNTQTPSLYGFSPFHGGINRIMTIIREHLDQEQDLVMIYADNIYILQDNTWYSIDLEKGEANCTPQHMQAMMYYLLTRGWTNEDGSPRYNPTWATFAMNVGPSMVVDSTCLLMNLQLKTHGQGSGNAFTFLNNHLMSTIVVAEWHKAGRPNPMSKEFMDLEAKTGINFKIERELKDLRSIIMEAVDTAPLDGYLADGSDLPPRAPGKAVELDLLGWSAVYSRQLEMFVPVLENGRLIASVAYPKGLENKSLARKPGAEIAYQIVRYEAIRLIGGWNNPLIETAAKHMSLDKRKRLEVKGIDVTGFLDDWNTMSEFGGDLEGISLTAPLTNQTLLDINTPETEFDVKDRPPTPRSPGKTLAEVTAAITSGTYKDPKSAVWRLLDQRTKLRVSTLRDQAHALKPAASTSDNWGDATEELAEQQQLLMKANNLLKSSLTEAREALETVQSDKIISGKTSPEKNPGTAANPVVGYGEFSEKIPLTPTQKKNAKRREKQRRN
>MG543530.1
MSDIFNSPQNKASILNALMKSTQGDVEDVLIPKRFRPAKDPLDSPQAAAAFLKEHKYRILRPRAIPTMVEIETDAALPRLAAMVDDGKLKEMVNVPEGTTAFYPKYYPFHKPDHDDVGTFGAPDITLLKQLTFFLLENDFPTGPETLRQVREAIATLQYGSGSYSGQLNRLLAMKGVATGRNPNKTPLAVGYTNEQMARLMEQTLPINPPKNEDPDLRWAPSWLIQYTGDASTDKSYLPHVTVKSSAGLPYIGKTKGDTTAE-ALVLADSFIRDLGKAATSADPEADVKKVLSDFWYLSCGLLFPKGERYTQKDWDLKTRNIWSAPYPTHLLLSMVSSPVMDESKLNITNTQTPSLYGFSPFHGGINRIMTIIREHLDQEXDLVMIYADNIYILQDNTWYSIDLEKGEANCTPQHMQAMMYYLLTRGWTNEDGSPRYNPTWATFAMNVGPSMVVDSTCLLMNLQLKTYGQGSGNAFTFLNNHLMSTIVVAEWHKAGRPNPMSKEFMDLEAKTGINFKIERELKDLRSIIMEAVDSAPLDGYLADGSDLPPRVPGKAVELDLLGWSAVYSRQLEMFVPVLENERLIASVAYPKGLENKSLARKPGAEIAYQIVRYEAIRLIGGWNNPLIETAAKHMSLDKRKRLEVKGIDVTGFLDDWNTMSEFGGDLEGISLTAPLTNQTLLDINTPETEFDXKDRPPTPRSPGKTLAEVTAAITSGTYKDPKSAVWRLLDQRTKLRVSTLRDQAHALKPAASTSDNWGDATEELAEQQQLLMKANNLLKSSLTEAREALETVQSDKIISGKTSPEKNPGTAANPVVGYGEFSEKIPLTPTQKKNAKRREKQRRN
>MG543529.1
MSDIFNSPQNKASILNALMKSTQGDVEDVLIPKRFRPAKDPLDSPQAAAAFLKEHKYRILRPRAIPTMVEIETDAALPRLAAMVXDGKLKEMVNVPEGTTAFYPKYYPFHKPDHDDVGTFGAPDITLLKQLTFFLLENDFPTGPETLRQVREAIATLQYGSGSYSGQLNRLLAMKGVATGRNPNKTPLAVGYTNEQMARLMEQTLPINPPKNEDPDLRWAPSWLIQYTGDASTDKSYLPHVTVKSSAGLPYIGKTKGDTTAE-ALVLADSFIRDLGKAATSADPEADVKKVLSDFWYLSCGLLFPKGERYTQKDWDLKTRNIWSAPYPTHLLLSMVSSPVMDESKLNITNTQTPSLYGFSPFHGGINRIMTIIREHLDQEQDLVMIYADNIYILQDNTWYSIDLEKGEANCTPQHMQAMMYYLLTRGWTNEDGSPRYNPTWATFAMNVGPSMVVDSTCLLMNLQLKTXGQGSGNAFTFLNNHLMSTIVVAEWHKAGRPNPMSKEFMDLEAKTGINFKIERELKDLRSIIMEAVDTAPLDGYLADGSDLPPRVPGKAVELDLLGWSAVYSRQLEMFVPVLENERLIASVAYPKGLENKSLARKPGAEIAYQIVRYEAIRLIGGWNNPLIETAAKHMSLDKRKRLEVKGIDVTGFLDDWNTMSEFGGDLEGISLIAPLTNQTLLDINTPETEFDVKDRPPTPRSPGKTLAEVTAAITSGTYKDPKSAVWRLLDQRTKLRVSTLRDQAHALKPAASTSDNWGDATEELAEQQQLLMKANNLLKSSLTEAREALETVQSDKIISGKTSPEKNPGTAANPVVGYGEFSEKIPLTPTQKKNAKRREKQRRN
>MG543528.1
MSDIFNSPQNKASILNALMKSTQGDVEDVLIPKRFRPAKDPLDSPQAAAAFLKEHKYRILRPRAIPTMVEIETDAALPRLAAMVDDGKLKEMVNVPEGTTAFYPKYYPFHKPDHDDVGTSGAPDITLLKQLTFFLLENDFPTGPETLRQVREAIATLQYGSGSYSGQLNRLLAMKGVATGRNPNKTPLAVGYTNEQMARLMEQTLPINPPKNEDPDLRWAPSWLIQYTGDASTDKSYLPHVTVKSSAGLPYIGKTKGDTTAE-ALVLADSFIRDLGKAATSADPEADVKKVLSDFWYLSCGLLFPKGERYTQKDWDLKTRNIWSAPYPTHLLLSMVSSPVMDESKLNITNTQTPSLYGFSPFHGGINRIMTIIREHLDQEQDLVMIYADNIYILQDNTWYSIDLEKGEANCTPQHMQAMMYYLLTRGWTNEDGSPRYNPTWATFAMNVGPSMVVDSTCLLMNLQLKTYGQGSGNAFTFLNNHLMSTIVVAEWHKAGRPNPMSKEFMDLEAKTGINFKIERELKDLRSIIMEAVDTAPLDGYLADGSDLPPRVPGKAVELDLLGWSAVYSRQLEMFVPVLENERLIASVAYPKGLENKSLARKPGAEIAYQIVRYEAIRLIGGWNNPLIETAAKHMSLDKRKRLEVKGIDVTGFLDDWNTMSEFGGDLEGISLIAPLTNQTLLDINTPETEFDVKDRPPTPRSPGKTLAEVTAAITSGTYKDPKSAVWRLLDQRTKLRVSTLRDQAHALKPAASTSDNWGDATEELAEQQQLLMKANNLLKSSLTEAREALETVQSDKIISGKTSPEKNPGTAANPVVGYGEFSEKIPLTPTQKKNAKRREKQRRN
>MG543527.1
MSDIFNSPQNKASILNALMKSTQGDVEDVLIPKRFRPARDPLDSPQAAAAFLKEHKYRILRPRAIPTMVEIETDAALPRLAAMVDDGKLKEMVSVPEGTTAFYPKYYPFHKPDHDDVGTFGAPDITLLKQLTFFLLENDFPTGPETLRQVREAIATLQYGSGSYSGQLNRLLAMKGVATGRNPNKTPLAVGYTNEQMARLMEQTLPINPPRNEDPDLRWAPSWLIQYTGDASTDKSYLPHVTVKSSAGLPYIGKTKGDTTAE-ALVLADSFIRDLGKAATSADPEADVKKVLSDFWYLSCGLLFPKGERYTQKDWDLKTRNIWSAPYPTHLLLSMVSSPVMDESKLNITNTQTPSLYGFSPFHGGINRIMTIIREHLDQEQDLVMIYADNIYILQDNTWYSIDLEKGEANCTPQHMQAMMYYLLTRGWTNEDGSPRYNPTWATFAMNVGPSMVVDSTCLLMNLQLKTHGQGSGNAFTFLNNHLMSTIVVAEWHKAGRPNPMSKEFMDLEAKTGINFKIERELKDLRSIIMEAVDTAPLDGYLADGSDLPPRAPGKAVELDLLGWSAVYSRQLEMFVPVLENGRLIASVAYPKGLENKSLARKPGAEIAYQIVRYEAIRLIGGWNNPLIETAAKHMSLDKRKRLEVKGIDVTGFLDDWNTMSEFGGDLEGISLTAPLTNQTLLDINTPETEFDVKDRPPTPRSPGKTLAEVTAAITSGTYKDPKSAVWRLLDQRTKLRVSTLRDQAHALKPAASTSDNWGDATEELAEQQQLLMKANNLLKSSLTEAREALETVQSDKIISGKTSPEKNPGTAANPVVGYGEFSEKIPLTPTQKKNAKRREKQRRN
>MG543526.1
MSDIFNSPQNKASILNALMKSTQGDVEDVLIPKRFRPAKDPLDSPQAAAAFLKEHKYRILRPRAIPTMVEIETDAALPRLAAMVDDGKLKEMVNVPEGTTAFYPKYYPFHKPDHDDVGTFGAPDITLLKQLTFFLLENDFPTGPETLRQVREAIATLQYGSGSYSGQLNRLLAMKGVATGRNPNKTPLAVGYTNEQMARLMEQTLPINPPKNEDPDLRWAPSWLIQYTGDASTDKSYLPHVTVKSSAGLPYIGKTKGDTTAE-ALVLADSFIRDLGKAATSADPEADVKKVLSDFWYLSCGLLFPKGERYTQKDWDLKTRNIWSAPYPTHLLLSMVSSPVMDESKLNITNTQTPSLYGFSPFHGGINRIMTIIREHLDQEQDLVMIYADNIYILQDNTWYSIDLEKGEANCTPQHMQAMMYYLLTRGWTNEDGSPRYNPTWATFAMNVGPSMVVDSTCLLMNLQLKTHGQGSGNAFTFLNNHLMSTIVVAEWHKAGRPNPMSKEFMDLEAKTGINFKIERELKDLRSTIMEAVDTAPLDGYLADGSDMPPRVPGKAVELDLLGWSAVYSRQLEMFVPVLENERLIASVAYPKGLENKSLARKPGAEIAYQIVRYEAIRLIGGWNNPLIETAAKHMSLDKRKRLEVKGIDVTGFLDDWNTMSEFGGDLEGISLTAPLTNQTLLDINTPETEFDVKDRPPTPRSPGKTLAEVTAAITSGTYKDPKSAVWRLLDQRTKLRVSTLRDQAHALKPAASTSDNWGDATEELAEQQQLLMKANNLLKSSLTEAREALETVQSDKIISGKTSPEKNPGTAANPVVGYGEFSEKIPLTPTQKKNAKRREKQRRN
>MG543525.1
MSDIFNSPQNKASILNALMKSTQGDVEDVLIPKRFRPAKDPLDSPQAAAAFLKEHKYRILRPRAIPTMVEIETDAALPRLAAMVDDGKLKEMVNVPEGTTAFYPKYYPFHKPDHDDVGTFGAPDITLLKQLTFFLLENDFPTGPETLRQVREAIATLQYGSGSYSGQLNRLLAMKGVATGRNPNKTPLAVGYTNEQMARLMEQTLPINPPKNEDPDLRWAPSWLIQYTGDASTDKSYLPHVTVKSSAGLPYIGKTKGDTTAE-ALVLADSFIRDLGKAATSADPEADVKKVLSDFWYLSCGLLFPKGERYTQKDWDLKTRNIWSAPYPTHLLLSMVSSPVMDESKLNITNTQTPSLYGFSPFHGGINRIMTIIREHLDQEQDLVMIYADNIYILQDNTWYSIDLEKGEANCTPQHMQAMMYYLLTRGWTNEDGSPRYNPTWATFAMNVGPSMVVDSTCLLMNLQLKTYGQGSGNAFTFLNNHLMSTIVVAEWHKAGRPNPMSKEFMDLEAKTGINXKIERELKDLRSIIMEAVDTAPLDGYLADGSDLPPRVPGKAVELDLLGWSAVYSRQLEMFVPVLENERLIASVAYPKGLENKSLARKPGAEIAYQIVRYEAIRLIGGWNNPLIETAAKHMSLDKRKRLEVKGIDVTGFLDDWNTMSEFGGDLEGISLIAPLTNQTLLDINTPETEFDVKDRPPTPRSPGKTLAEVTAAITSGTYKDPKSAVWRLLDQRTKLRVSTLRDQAHALKPAASTSDNWGDATEELAEQQQLLMKANNLLKSSLTEAREALETVQSDKIISGKTSPEKNPGTAANPVVGYGEFSEKIPLTPTQKKNAKRREKQRRN
>MG543524.1
MSDIFNSPQNKASILNALMKSTQGDVEDVLIPKRFRPARDPLDSPQAAATFLKEHKYRILRPRAIPTMVEIETDAALPRLAAMVDDGKLKEMVSVPEGTTAFYPKYYPFHKPDHDDVGTFGAPDITLLKQLTFFLLENDFPTGPETLRQVREAIATLQYGSGSYSGQLNRLLAMKGVATGRNPNKTPLAVGYTNEQMARLMEQTLPINPPKNEDPDLRWAPSWLIQYTGDASTDKSYLPHVTVKSSAGLPYIGKTKGDTTAE-ALVLADSFIRDLGKAATSADPEADVKKVLSDFWYLSCGLLFPKGERYTQKDWDLKTRNIWSAPYPTHLLLSMVSSPVMDESKLNITNTQTPSLYGFSPFHGGINRIMTIIREHLDQEQDLVMIYADNIYILQDNTWYSIDLEKGEANCTPQHMQAMMYYLLTRGWTNEDGSPRYNPTWATFAMNVGPSMVVDSTCLLMNLQLKTHGQGSGNAFTFLNNHLMSTIVVAEWHKAGRPNPMSKEFMDLEAKTGINFKIERELKDLRSIIMEAVDTAPLDGYLADGSDLPPRAPGKAVELDLLGWSAVYSRQLEMFVPVLENERLIASVAYPKGLENKSLARKPGAEIAYQIVRYEAIRLIGGWNNPLIETAAKHMSLDKRKRLEVKGIDVTGFLDDWNTMSEFGGDLEGISLTAPLTNQTLLDINTPETEFDVKDRPPTPRSPGKTLAEVTAAITSGTYKDPKSAVWRLLDQRTKLRVSTLRDQAHALKPAASXSDNWGDATEELAEQQQLLMKANNLLKSSLTEAREALETVQSDKIISGKTSPEKNPGTAANPVVGYGEFSEKIPLTPTQKKNAKRREKQRRN
>MG543523.1
MSDIFNSPQNKASILNALMKSTQGDVEDVLIPKRFRPAKDPLDSPQAAAAFLKEHKYRILRPRAIPTMVEIETDAALPRLAAMVDDGKLKEMVNVPEGTTAFYPKYYPFHKPDHDDVGTFGAPDITLLKQLTFFLLENDFPTGPETLRQVREAIATLQYGSGSYSGQLNRLLAMKGVATGRNPNKTPLAVGYTNEQMARLMEQTLPINPPKNEDPDLRWAPSWLIQYTGDASTDKSYLPHVTVKSSAGLPYIGKTKGDTTAE-ALVLADSFIRDLGKAATSADPEADVKKVLSDFWYLSCGLLFPKGERYTQKDWDLKTRNIWSAPYPTHLLLSMVSSPVMDESKLNITNTQTPSLYGFSPFHGGINRIMTIIREHLDQEQDLVMIYADNIYILQDNTWYSIDLEKGEANCTPQHMQAMMYYLLTRGWTNEDGSPRYNPTWATFAMNVGPSMVVDSTCLLMNLQLKTYGQGSGNAFTFLNNHLMSTIVVAEWHKAGRPNPMSKEFMDLEAKTGINFKIERELKDLRSIIMEAVDTAPLDGYLADGSDLPPRVPGKAVELDLLGWSAVYSRQLEMFVPVLENERLIASVAYPKGLENKSLARKPGAEIAYQIVRYEAIRLIGGWNNPLIETAAKHMSLDKRKRLEVKGIDVTGFLDDWNTMSEFGGDLEGISLIAPLTNQTLLDINTPETEFDVKDRPPTPRSPGKTLAEVTAAITSGTYKDPKSAVWRLLDQRTKLRVSTLRDQAHALKPAASTSDNWGDATEELAEQQQLLMKANNLLKSSLTEAREALETVQSDKIISGKTSPEKNPGTAANPVVGYGEFSEKIPLTPTQKKNAKRREKQRRN
>MG543522.1
MSDIFNSPQNKASILNALMKSTQGDVEDVLIPKRFRPAKDPLDSPQAAAAFLKEHKYRILRPRAIPTMVEIETDAALPRLAAMVDDGKLKEMVNVPEGTTAFYPKYYPFHKPDHDDVGTFGAPDITLLKQLTFFLLENDFPTGPETLRQVREAIATLQYGSGSYSGQLNRLLAMKGVATGRNPNKTPLAVGYTNEQMARLMEQTLPINPPKNEDPDLRWAPSWLIQYTGDASTDKSYLPHVTVKSSAGLPYIGKTKGDTTAE-ALVLADSFIRDLGKAATSADPEADVKKVLSDFWYLSCGLLFPKGERYTQKDWDLKTRNIWSAPYPTHLLLSMVSSPVMDESKLNITNTQTPSLYGFSPFHGGINRIMTIIREHLDQEQDLVMIYADNIYILQDNTWYSIDLEKGEANCTPQHMQAMMYYLLTRGWTNEDGSPRYNPTWATFAMNVGPSMVVDSTCLLMNLQLKTYGQGSGNAFTFLNNHLMSTIVVAEWHKAGRPNPMSKEFMDLEAKTGINFKIERELKDLRSIIMEAVDTAPLDGYLADGSDLPPRVPGKAVELDLLGWSAVYSRQLEMFVPVLENERLIASVAYPKGLENKSLARKPGAEIAYQIVRYEAIRLIGGWNNPLIETAAKHMSLDKRKRLEVKGIDVTGFLDDWNTMSEFGGDLEGISLIAPLTNQTLLDINTPETEFDVKDRPPTPRSPGKTLAEVTAAITSGTYKDPKSAVWRLLDQRTKLRVSTLRDQAHALKPAASTSDNWGDATEELAEQQQLLMKANNLLKSSLTEAREALETVQSDKIISGKTSPEKNPGTAANPVVGYGEFSEKIPLTPTQKKNAKRREKQRRN
>MG543521.1
MSDIFNSPQNKASILNALMKSTQGDVEDVLIPKRFRPAKDPLDSPQAAAAFLKEHKYRILRPRAIPTMVEIETDAALPRLAAMVDDGKLKEMVNVPEGTTAFYPKYYPFHKPDHDDVGTFGAPDITLLKQLTFFLLENDFPTGPETLRQVREAIATLQYGSGSYSGQLNRLLAMKGVATGRNPNKTPLAVGYTNEQMARLMEQTLPINPPKNEDPDLRWAPSWLIQYTGDASTDKSYLPHVTVKSSAGLPYIGKTKGDTTAE-ALVLADSFIRDLGKAATSADPEADVKKVLSDFWYLSCGLLFPKGERYTQKDWDLKTRNIWSAPYPTHLLLSMVSSPVMDESKLNITNTQTPSLYGFSPFHGGINRIMTIIREHLDQEQDLVMIYADNIYILQDNTWYSIDLEKGEANCTPQHMQAMMYYLLTRGWTNEDGSPRYNPTWATFAMNVGPSMVVDSTCLLMNLQLKTYGQGSGNAFTFLNNHLMSTIVVAEWHKAGRPNPMSKEFMDLEAKTGINFKIERELKDLRSIIMEAVDTAPLDGYLADGSDLPPRVPGKAVELDLLGWSAVYSRQLEMFVPVLENERLIASVAYPKGLENKSLARKPGAEIAYQIVRYEAIRLIGGWNNPLIETAAKHMSLDKRKRLEVKGIDVTGFLDDWNTMSEFGGDLEGISLIAPLTNQTLLDINTPETEFDVKDRPPTPRSPGKTLAEVTAAITSGTYKDPKSAVWRLLDQRTKLRVSTLRDQAHALKPAASTSDNWGDATEELAEQQQLLMKANNLLKSSLTEAREALETVQSDKIISGKTSPEKNPGTAANPVVGYGEFSEKIPLTPTQKKNAKRREKQRRN
>MG543520.1
MSDIFNSPQNKASILNALMKSTQGDVEDVLIPKRFRPAKDPLDSPQAAAAFLKEHKYRILRPRAIPTMVEIETDAALPRLAAMVDDGKLKEMVNVPEGTTAFYPKYYPFHKPDHDDVGTFGAPDITLLKQLTFFLLENDFPTGPETLRQVREAIATLQYGSGSYSGQLNRLLAMKGVATGRNPNKTPLAVGYTNEQMARLMEQTLPINPPKNEDPDLRWAPSWLIQYTGDASTDKSYLPHVTVKSSAGLPYIGKTKGDTTAE-ALVLADSFIRDLGKAATSADPEADVKKVLSDFWYLSCGLLFPKGERYTQKDWDLKTRNIWSAPYPTHLLLSMVSSPVMDESKLNITNTQTPSLYGFSPFHGGINRIMTIIREHLDQEQDLVMIYADNIYILQDNTWYSIDLEKGEANCTPQHMQAMMYYLLTRGWTNEDGSPRYNPTWATFAMNVGPSMVVDSTCLLMNLQLKTYGQGSGNAFTFLNNHLMSTIVVAEWHKAGRPNPMSKEFMDLEAKTGINFKIERELKDLRSIIMEAVDTAPLDGYLADGSDLPPRVPGKAVELDLLGWSAVYSRQLEMFVPVLENERLIASVAYPKGLENKSLARKPGAEIAYQIVRYEAIRLIGGWNNPLIETAAKHMSLDKRKRLEVKGIDVTGFLDDWNTMSEFGGDLEGISLIAPLTNQTLLDINTPETEFDVKDRPPTPRSPGKTLAEVTAAITSGTYKDPKSAVWRLLDQRTKLRVSTLRDQAHALKPAASTSDNWGDATEELAEQQQLLMKANNLLKSSLTEAREALETVQSDKIISGKTSPEKNPGTAANPVVGYGEFSEKIPLTPTQKKNAKRREKQRRN
>MG543519.1
MSDIFNSPQNKASILNALMKSTQGDVEDVLIPKRFRPARDPLDSPQAAAAFLKEHKYRILRPRAIPTMVEIETDAALPRLAAMVDDGKLKEMVSVPEGTTAFYPKYYPFHKPDHDDVGTFGAPDITLLKQLTFFLLENDFPTGPETLRQVREAIATLQYGSGSYSGQLNRLLAMKGVATGRNPNKTPLAVGYTNEQMARLMEQTLPINPPRNEDPDLRWAPSWLIQYTGDASTDKSYLPHVTVKSSAGLPYIGKTKGDTTAE-ALVLADSFIRDLGKAATSADPEADVKKVLSDFWYLSCGLLFPKGERYTQKDWDLKTRNIWSAPYPTHLLLSMVSSPVMDESKLNITNTQTPSLYGFSPFHGGINRIMTIIREHLDQEQDLVMIYADNIYILQDNTWYSIDLEKGEANCTPQHMQAMMYYLLTRGWTNEDGSPRYNPTWATFAMNVGPSMVVDSTCLLMNLQLKTHGQGSGNAFTFLNNHLMSTIVVAEWHKAGRPNPMSKEFMDLEAKTGINFKIERELKDLRSIIMEAVDTAPLDGYLADGSDLPPRAPGKAVELDLLGWSAVYSRQLEMFVPVLENGRLIASVAYPKGLENKSLARKPGAEIAYQIVRYEAIRLIGGWNNPLIETAAKHMSLDKRKRLEVKGIDVTGFLDDWNTMSEFGGDLEGISLTAPLTNQTLLDINTPETEFDVKDRPPTPRSPGKTLAEVTAAITSGTYKDPKSAVWRLLDQRTKLRVSTLRDQAHALKPAASTSDNWGDATEELAEQQQLLMKANNLLKSSLTEAREALETVQSDKIISGKTSPEKNPGTAANPVVGYGEFSEKIPLTPTQKKNAKRREKQRRN
>MG543518.1
MSDIFNSPQNKASILNALMKSTQGDVEDVLIPKRFRPARDPLDSPQAAAAFLKEHKYRILRPRAIPTMVEIETDAALPRLAAMVDDGKLKEMVSVPEGTTAFYPKYYPFHKPDHDDVGTFGAPDITLLKQLTFFLLENDFPTGPETLRQVREAIATLQYGSGSYSGQLNRLLAMKGVATGRNPNKTPLAVGYTNEQMARLMEQTLPINPPRNEDPDLRWAPSWLIQYTGDASTDKSYLPHVTVKSSAGLPYIGKTKGDTTAE-ALVLADSFIRDLGKAATSADPEADVKKVLSDFWYLSCGLLFPKGERYTQKDWDLKTRNIWSAPYPTHLLLSMVSSPVMDESKLNITNTQTPSLYGFSPFHGGINRIMTIIREHLDQEQDLVMIYADNIYILQDNTWYSIDLEKGEANCTPQHMQAMMYYLLTRGWTNEDGSPRYNPTWATFAMNVGPSMVVDSTCLLMNLQLKTHGQGSGNAFTFLNNHLMSTIVVAEWHKAGRPNPMSKEFMDLEAKTGINFKIERELKDLRSIIMEAVDTAPLDGYLADGSDLPPRAPGKAVELDLLGWSAVYSRQLEMFVPVLENGRLIASVAYPKGLENKSLARKPGAEIAYQIVRYEAIRLIGGWNNPLIETAAKHMSLDKRKRLEVKGIDVTGFLDDWNTMSEFGGDLEGISLTAPLTNQTLLDINTPETEFDVKDRPPTPRSPGKTLAEVTAAITSGTYKDPKSAVWRLLDQRTKLRVSTLRDQAHALKPAASTSDNWGDATEELAEQQQLLMKANNLLKSSLTEAREALETVQSDKIISGKTSPEKNPGTAANPVVGYGEFSEKIPLTPTQKKNAKRREKQRRN
>MG543517.1
MSDIFNSPQNKASILNALMKSTQGDVEDVLIPRRFRPAKDPLDSPQAAAAFLKEHKYRILRPRAIPTMVEIETDAALPRLAAMVDDGKLKEMVNVPEGTTAFYPKYYPFHKPDHDDVGTFGAPDITLLKQLTFFLLENDFPTGPETLRQVREAIATLQYGSGSYSGQLNRLLAMKGVATGRNPNKTPLAVGYTNEQMARLMEQTLPINPPKNEDPDLRWAPSWLIQYTGDASTDKSYLPHVTVKSSAGLPYIGKTKGDTTAE-ALVLADSFIRDLGKAATSADPEADVKKVLSDFWYLSCGLLFPKGERYTQKDWDLKTRNIWSAPYPTHLLLSMVSSPVMDESKLNITNTQTPSLYGFSPFHGGINRIMTIIREHLDQEQDLVMIYADNIYILQDNTWYSIDLEKGEANCTPQHMQAMMYYLLTRGWTNEDGSPRYNPTWATFAMNVGPSMVVDSTCLLMNLQLKTYGQGSGNAFTFLNNHLMSTIVVAEWHKAGRPNPMSKEFMDLEAKTGINFKIERELKDLRSIIMEAVDTAPLDGYLADGSDLPPRVPGKAVELDLLGWSAVYSRQLEMFVPVLENERLIASVAYPKGLENKSLARKPGAEIAYQIVRYEAIRLIGGWNNPLIETAAKHMSLDKRKRLEVKGIDVTGFLDDWNTMSEFGGDLEGISLTAPLTNQTLLDINTPETEFDVKDRPPTPRSPGKTLAEVTAAITSGTYKDPKSAVWRLLDQRTKLRVSTLRDQAHALKPAASTSDNWGDATEELAEQQQLLMKANNLLKSSLTEAREALETVQSDKIISGKTSPEKNPGTAANPVVGYGEFSEKIPLTPTQKKNAKRREKQRRN
>MG543516.1
MSDIFNSPQNKASILNALMKSTQGDVEDVLIPRRFRPAKDPLDSPQAAAAFLKEHKYRILRPRAIPTMVXIETDAALPRLAAMVDDGKLKEMVNVPEGTTAFYPKYYPFHKPDHDDVGTFGAPDITLLKQLTFFLLENDFPTGPETLRQVREAIATLQYGSGSYSGQLNRLLAMKGVATGRNPNKTPLAVGYTNEQMARLMEQTLPINPPKNEDPDLRWAPSWLIQYTGDASTDKSYLPHVTVKSSAGLPYIGKTKGDTTAE-ALVLADSFIRDLGKAATSADPEADVKKVLSDFWYLSCGLLFPKGERYTQKDWDLKTRNIWSAPYPTHLLLSMVSSPVMDESKLNITNTQTPSLYGFSPFHGGINRIMTIIREHLDQEQDLVMIYADNIYILQDNTWYSIDLEKGEANCTPQHMQAMMYYLLTRGWTNEDGSPRYNPTWATFAMNVGPSMVVDXTCLLMNLQLKTYGQGSGNAFTFLNNHLMSTIVVAEWHKAGRPNPMSKEFMDLEAKTGINFKIERELKDLRSIIMEAVDTAPLDGYLADGSDLPPRVPGKAVELDLLGWSAVYSRQLEMFVPVLENERLIASVAYPKGLENKSLARKPGAEIAYQIVRYEAIRLIGGWNNPLIETAAKHMSLDKRKRLEVKGIDVTGFLDDWNTMSEFGGDLEGISLTAPLTNQTLLDINTPETEFDVKDRPPTPRSPGKTLAEVTAAITSGTYKDPKSAVWRLLDQRTKLRVSTLRDQAHALKPAASTSDNWGDATEELAEQQQLLMKANNLLKSSLTEAREALETVQSDKIISGKTSPEKNPGTAANPVVGYGEFSEKIPLTPTQKKNAKRREKQRRN
>MG543515.1
MSDIFNSPQNKASILNALMKSTQGDVEDVLIPKRFRPAKDPLDSPQAAAAFLKEHKYRILRPRAIPTMVEIETDAALPRLAAMVDDGKLKEMVNVPEGTTAFYPKYYPFHKPDHDDVGTFGAPDITLLKQLTFFLLENDFPTGPETLRQVREAIATLQYGSGSYSGQLNRLLAMKGVATGRNPNKTPLAVGYTNEQMARLMEQTLPINPPKNEDPDLRWAPSWLIQYTGDASTDKSYLPHVTVKSSAGLPYIGKTKGDTTAE-ALVLADSFIRDLGKAATSADPEADVKKVLSDFWYLSCGLLFPKGERYTQKDWDLKTRNIWSAPYPTHLLLSMVSSPVMDESKLNITNTQTPSLYGFSPFHGGINRIMTIIREHLDQEQDLVMIYADNIYILQDNTWYSIDLEKGEANCTPQHMQAMMYYLLTRGWTNEDGSPRYNPTWATFAMNVGPSMVVDSTCLLMNLQLKTYGQGSGNAFTFLNNHLMSTIVVAEWHKAGRPNPMSKEFMDLEAKTGINFKIERELKDLRSIIMGAVDTAPLDGYLADGSDLPPRVPGKAVELDLLGWSAVYSRQLEMFVPVLENERLIASVAYPKGLENKSLARKPGAEIAYQIVRYEAIRLIGGWNNPLIETAAKHMSLDKRKRLEVKGIDVTGFLDDWNTMSEFGGDLEGISLTAPLTNQTLLDINTPETEFDVKDRPPTPRSPGKTLAEVTAAITSGTYKDPKSAVWRLLDQRTKLRASTLRDQAHALKPAASTSDNWGDATEELAEQQQLLMKANNLLKSSLTEAREALETVQSDKIISGKTSPEKNPGTAANPVVGYGEFSEKIPLTPTQKKNAKRREKQRRN
>MG543514.1
MSDIFNSPQNKASILNALMKSTQGDVEDVLIPKRFRPAKDPLDSPQAAAAFLKEHKYRILRPRAIPTMVEIETDAALPRLAAMVDDGKLKEMVNVPEGTTAFYPKYYPFHKPDHDDVGTFGAPDITLLKQLTFFLLENDFPTGPETLRQVREAIATLQYGSGSYSGQLNRLLAMKGVATGRNPNKTPLAVGYTNEQMARLMEQTLPINPPKNEDPDLRWAPSWLIQYTGDASTDKSYLPHVTVKSSAGLPYIGKTKGDTTAE-ALVLADSFIRDLGKAATSADPEADVKKVLSDFWYLSCGLLFPKGERYTQKDWDLKTRNIWSAPYPTHLLLSMVSSPVMDESKLNITNTQTPSLYGFSPFHGGINRIMTIIREHLDQEQDLVMIYADNIYILQDNTWYSIDLEKGEANCTPQHMQAMMYYLLTRGWTNEDGSPRYNPTWATFAMNVGPSMVVDSTCLLMNLQLKTYGQGSGNAFTFLNNHLMSTIVVAEWHKAGRPNPMSKEFMDLEAKTGINFKIERELKDLRSIIMEAVDTAPLDGYLADGSDLPPRVPGKAVELDLLGWSAVYSRQLEMFVPVLENERLIASVAYPKGLENKSLARKPGAEIAYQIVRYEAIRLIGGWNNPLIETAAKHMSLDKRKRLEVKGIDVTGFLDDWNTMSEFGGDLEGISLIAPLTNQTLLDINTPETEFDVKDRPPTPRSPGKTLAEVTAAITSGTYKDPKSAVWRLLDQRTKLRVSTLRDQAHALKPAASTSDNWGDATEELAEQQQLLMKANNLLKSSLTEAREALETVQSDKIISGKTSPEKNPGTAANPVVGYGEFSEKIPLTPTQKKNAKRREKQRRN
>MG543513.1
MSDIFNSPQNKASILNALMKSTQGDVEDVLIPKRFRPARDPLDSPQAAAAFLKEHKYRILRPRAIPTMVEIETDAALPRLAAMVDDGKLKEMVSVPEGTTAFYPKYYPFHKPDHDDVGTFGAPDITLLKQLTFFLLENDFPTGPETLRQVREAIATLQYGSGSYSGQLNRLLAMKGVATGRNPNKTPLAVGYTNEQMARLMEQTLPINPPKNEDPDLRWAPSWLIQYTGDASTDKSYLPHVTVKSSAGLPYIGKTKGDTTAE-ALVLADSFIRDLGKAATSADPEADVKKVLSDFWYLSCGLLFPKGERYTQKDWDLKTRNIWSAPYPTHLLLSMVSSPVMDESKLNITNTQTPSLYGFSPFHGGINRIMTIIREHLDQEQDLVMIYADNIYILQDNTWYSIDLEKGEANCTPQHMQAMMYYLLTRGWTNEDGSPRYNPTWATFAMNVGPSMVVDSTCLLMNLQLKTHGQGSGNAFTFLNNHLMSTIVVAEWHKAGRPNPMSKEFMDLEAKTGINFKIERELKDLRSIIMEAVDTAPLDGYLADGSDLPPRAPGKAVELDLLGWSAVYSRQLEMFVPVLENERLIASVAYPKGLENKSLARKPGAEIAYQIVRYEAIRLIGGWNNPLIETAAKHMSLDKRKRLEVKGIDVTGFLDDWNTMSEFGGDLEGISLTAPLTNQTLLDINTPETEFDVKDRPPTPRSPGKTLAEVTAAITSGTYKDPKSAVWRLLDQRTKLRVSTLRDQAHALKPAASTSDNWGDATEELAEQQQLLMKANNLLKSSLTEAREALETVQSDKIISGKTSPEKNPGTAANPVVGYGEFSEKIPLTPTQKKNAKRREKQRRN
>MG543512.1
MSDIFNSPQNKASILNALMKSTQGDVEDVLIPKRYRPAKDPLDSPQAAAAFLKEHKYRILRPRAIPTMVEIETDAALPRLAAMVDDGKLKEMVNVPEGTTAFYPKYYPFHKPDHDDVGTFGAPDITLLKQLTFFLLENDFPTGPETLRQVREAIATLQYGSGSYSGQLNRLLAMKGVATGRNPNKTPLAVGYTNEQMARLMEQTLPINPPKNEDPDLRWAPSWLIQYTGDASTDKSYLPHVTVKSSAGLPYIGKTKGDTTAE-ALVLADSFIRDLGKAATSADPEADVKKVLSDFWYLSCGLLFPKGERYTQKDWDLKTRNIWSAPYPTHLLLSMVSSPVMDESKLNITNTQTPSLYGFSPFHGGINRIMTIIREHLDQEQDLVMIYADNIYILQDNTWYSIDLEKGEANCTPQHMQAMMYYLLTRGWTNEDGSPRYNPTWATFAMNVGPSMVVDSTCLLMNLQLKTHGQGSGNAFTFLNNHLMSTIVVAEWHKAGRPNPMSKEFMDLEAKTGINFKIERELKDLRSIIMEAVDTAPLDGYLADGSDLPPRVPGKAVELDLLGWSAVYSRQLEMFVPVLENERLIASVAYPKGLENKSLARKPGAEIAYQIVRYEAIRLIGGWNNPLIETAAKHMSLDKRKRLEVKGIDVTGFLDDWNTMSEFGGDLEGISLTAPLTNQTLLDINTPETEFDVKDRPPTPRSPGKTLAEVTAAITSGTYKDPKSAVWRLLDQRTKLRVSTLRDQAHALKPAASTSDNWGDATEELAEQQQLLMKANNLLKSSLTEAREALETVQSDKIISGKTSPEKNPGTAANPVVGYGEFSEKIPLTPTQKKNAKRREKQRRN
>MG543511.1
MSDIFNSPQNKASILNALMKSTQGDVEDVLIPKRFRPARDPLDSPQAAAAFLKEHKYRILRPRAIPTMVEIETDAALPRLAAMVDDGKLKEMVSVPEGTTAFYPKYYPFHKPDHDDVGTFGAPDITLLKQLTFFLLENDFPTGPETLRQVREAIATLQYGSGSYSGQLNRLLAMKGVATGRNPNKTPLAVGYTNEQMARLMEQTLPINPPKNEDPDLRWAPSWLIQYTGDASTDKSYLPHVTVKSSAGLPYIGKTKGDTTAE-ALVLADSFIRDLGKAATSADPEADVKKVLSDFWYLSCGLLFPKGERYTQKDWDLKTRNIWSAPYPTHLLLSMVSSPVMDESKLNITNTQTPSLYGFSPFHGGINRIMTIIREHLDQEQDLVMIYADNIYILQDNTWYSIDLEKGEANCTPQHMQAMMYYLLTRGWTNEDGSPRYNPTWATFAMNVGPSMVVDSTCLLMNLQLKTHGQGSGNAFTFLNNHLMSTIVVAEWHKAGRPNPMSKEFMDLEAKTGINFKIERELKDLRSIIMEAVDTAPLDGYLADGSDLPPRAPGKAVELDLLGWSAVYSRQLEMFVPVLENERLIASVAYPKGLENKSLARKPGAEIAYQIVRYEAIRLIGGWNNPLIETAAKHMSLDKRKRLEVKGIDVTGFLDDWNTMSEFGGDLEGISLTAPLTNQTLLDINTPETEFDVKDRPPTPRSPGKTLAEVTAAITSGTYKDPKSAVWRLLDQRTKLRVSTLRDQAHALKPAASTSDNWGDATEELAEQQQLLMKANNLLKSSLTEAREALETVQSDKIISGKTSPEKNPGTAANPVVGYGEFSEKIPLTPTQKKNAKRREKQRRN
>MG543510.1
MSDIFNSPQNKASILNALMKSTQGDVEDVLIPKRFRPARDPLDSPQAAAAFLKEHKYRILRPRAIPTMVEIETDAALPRLAAMVDDGKLKEMVSVPEGTTAFYPKYYPFHKPDHDDVGTFGAPDITLLKQLTFFLLENDFPTGPETLRQVREAIATLQYGSGSYSGQLNRLLAMKGVATGRNPNKTPLAVGYTNEQMARLMEQTLPINPPKNEDPDLRWAPSWLIQYTGDASTDKSYLPHVTVKSSAGLPYIGKTKGDTTAE-ALVLADSFIRDLGKAATSADPEADVKKVLSDFWYLSCGLLFPKGERYTQKDWDLKTRNIWSAPYPTHLLLSMVSSPVMDESKLNITNTQTPSLYGFSPFHGGINRIMTIIREHLDQEQDLVMIYADNIYILQDNTWYSIDLEKGEANCTPQHMQAMMYYLLTRGWTNEDGSPRYNPTWATFAMNVGPSMVVDSTCLLMNLQLKTHGQGSGNAFTFLNNHLMSTIVVAEWHKAGRPNPMSKEFMDLEAKTGINFKIERELKDLRSIIMEAVDTAPLDGYLADGSDLPPRAPGKAVELDLLGWSAVYSRQLEMFVPVLENERLIASVAYPKGLENKSLARKPGAEIAYQIVRYEAIRLIGGWNNPLIETAAKHMSLDKRKRLEVKGIDVTGFLDDWNTMSEFGGDLEGISLTAPLTNQTLLDINTPETEFDVKDRPPTPRSPGKTLAEVTAAITSGTYKDPKSAVWRLLDQRTKLRVSTLRDQAHALKPAASTSDNWGDATEELAEQQQLLMKANNLLKSSLTEAREALETVQSDKIISGKTSPEKNPGTAANPVVGYGEFSEKIPLTPTQKKNAKRREKQRRN
>MG543509.1
MSDIFNSPQNKASILNALMKSTQGDVEDVLIPKRFRPAKDPLDSPQAAAAFLKEHKYRILRPRAIPTMVEIETDAALPRLAAMVDDGKLKEMVNVPEGTTAFYPKYYPFHKPDHDDVGTFGAPDITLLKQLTFFLLENDFPTGPETLRQVREAIATLQYGSGSYSGQLNRLLAMKGVATGRNPNKTPLAVGYTNEQMARLMEQTLPINPPKNEDPDLRWAPSWLIQYTGDASTDKSYLPHVTVKSSAGLPYIGKTKGDTTAE-ALVLADSFIRDLGKAATSADPEADVKKVLSDFWYLSCGLLFPKGERYTQKDWDLKTRNIWSAPYPTHLLLSMVSSPVMDESKLNITNTQTPSLYGFSPFHGGINRIMTIIREHLDQEQDLVMIYADNIYILQDNTWYSIDLEKGEANCTPQHMQAMMYYLLTRGWTNEDGSPRYNPTWATFAMNVGPSMVVDSTCLLMNLQLKTYGQGSGNAFTFLNNHLMSTIVVAEWHKAGRPNPMSKEFMDLEAKTGINFKIERELKDLRSIIMEAVDTAPLDGYLADGSDLPPRVPGKAVELDLLGWSAVYSRQLEMFVPVLENERLIASVAYPKGLENKSLARKPGAEIAYQIVRYEAIRLIGGWNNPLIETAAKHMSLDKRKRLEVKGIDVTGFLDDWNTMSEFGGDLEGISLIAPLTNQTLLDINTPETEFDVKDRPPTPRSPGKTLAEVTAAITSGTYKDPKSAVWRLLDQRTKLRVSTLRDQAHALKPAASTSDNWGDATEELAEQQQLLMKANNLLKSSLTEAREALETVQSDKIISGKTSPEKNPGTAANPVVGYGEFSEKIPLTPTQKKNAKRREKQRRN
>MG543508.1
MSDIFNSPQNKASILNALMKSTQGDVEDVLIPKRFRPAKDPLDSPQAAAAFLKEHKYRILRPRAIPTMVEIETDAALPRLAAMVDDGKLKEMVNVPEGTTAFYPKYYPFHKPDHDDVGTFGAPDITLLKQLTFFLLENDFPTGPETLRQVREAIATLQYGSGSYSGQLNRLLAMKGVATGRNPNKTPLAVGYTNEQMARLMEQTLPINPPKNEDPDLRWAPSWLIQYTGDASTDKSYLPHVTVKSSAGLPYIGKTKGDTTAE-ALVLADSFIRDLGKAATSADPEADVKKVLSDFWYLSCGLLFPKGERYTQKDWDLKTRNIWSAPYPTHLLLSMVSSPVMDESKLNITNTQTPSLYGFSPFHGGINRIMTIIREHLDQEQDLVMIYADNIYILQDNTWYSIDLEKGEANCTPQHMQAMMYYLLTRGWTNEDGSPRYNPTWATFAMNVGPSMVVDSTCLLMNLQLKTYGQGSGNAFTFLNNHLMSTIVVAEWHKAGRPNPMSKEFMDLEAKTGINFKIERELKDLRSIIMEAVDTAPLDGYLADGSDLPPRVPGKAVELDLLGWSAVYSRQLEMFVPVLENERLIASVAYPKGLENKSLARKPGAEIAYQIVRYEAIRLIGGWNNPLIETAAKHMSLDKRKRLEVKGIDVTGFLDDWNTMSEFGGDLEGISLIAPLTNQTLLDINTPETEFDVKDRPPTPRSPGKTLAEVTAAITSGTYKDPKSAVWRLLDQRTKLRVSTLRDQAHALKPAASTSDNWGDATEELAEQQQLLMKANNLLKSSLTEAREALETVQSDKIISGKTSPEKNPGTAANPVVGYGEFSEKIPLTPTQKKNAKRREKQRRN
>MG543507.1
MSDIFNSPQNKASILNALMKSTQGDVEDVLIPKRFRPAKDPLDSPQAAAAFLKEHKYRILRPRAIPTMVEIETDAALPRLAAMVDDGKLKEMVNVPEGTTAFYPKYYPFHKPDHDDVGTFGAPDITLLKQLTFFLLENDFPTGPETLRQVREAIATLQYGSGSYSGQLNRLLAMKGVATGRNPNKTPLAVGYTNEQMARLMEQTLPINPPKNEDPDLRWAPSWLIQYTGDASTDKSYLPHVTVKSSAGLPYIGKTKGDTTAE-ALVLADSFIRDLGKAATSADPEADVKKVLSDFWYLSCGLLFPKGERYTQKDWDLKTRNIWSAPYPTHLLLSMVSSPVMDESKLNITNTQTPSLYGFSPFHGGINRIMTIIREHLDQEQDLVMIYADNIYILQDNTWYSIDLEKGEANCTPQHMQAMMYYLLTRGWTNEDGSPRYNPTWATFAMNVGPSMVVDSTCLLMNLQLKTYGQGSGNAFTFLNNHLMSTIVVAEWHKAGRPNPMSKEFMDLEAKTGINFKIERELKDLRSIIMEAVDTAPLDGYLADGSDLPPRVPGKAVELDLLGWSAVYSRQLEMFVPVLENERLIASVAYPKGLENKSLARKPGAEIAYQIVRYEAIRLIGGWNNPLIETAAKHMSLDKRKRLEVKGIDVTGFLDDWNTMSEFGGDLEGISLIAPLTNQTLLDINTPETEFDVKDRPPTPRSPGKTLAEVTAAITSGTYKDPKSAVWRLLDQRTKLRVSTLRDQAHALKPAASTSDNWGDATEELAEQQQLLMKANNLLKSSLTEAREALETVQSDKIISGKTSPEKNPGTAANPVVGYGEFSEKIPLTPTQKKNAKRREKQRRN
>MG543506.1
MSDIFNSPQNKASILNALMKSTQGDVEDVLIPKRFRPARDPLDSPQAAAAFLKEHKYRILRPRAIPTMVEIETDAALPRLAAMVDDGKLKEMVSVPEGTTAFYPKYYPFHKPDHDDVGTFGAPDITLLKQLTFFLLENDFPTGPETLRQVREAIATLQYGSGSYSGQLNRLLAMKGVATGRNPNKTPLAVGYTNEQMARLMEQTLPINPPKNEDPDLRWAPSWLIQYTGDASTDKSYLPHVTVKSSAGLPYIGKTKGDTTAE-ALVLADSFIRDLGKAATSADPEADVKKVLSDFWYLSCGLLFPKGERYTQKDWDLKTRNIWSAPYPTHLLLSMVSSPVMDESKLNITNTQTPSLYGFSPFHGGINRIMTIIREHLDQEQDLVMIYADNIYILQDNTWYSIDLEKGEANCTPQHMQAMMYYLLTRGWTNEDGSPRYNPTWATFAMNVGPSMVVDSTCLLMNLQLKTHGQGSGNAFTFLNNHLMSTIVVAEWHKAGRPNPMSKEFMDLEAKTGINFKIERELKDLRSIIMEAVDTAPLDGYLADGSDLPPRAPGKAVELDLLGWSAVYSRQLEMFVPVLENERLIASVAYPKGLENKSLARKPGAEIAYQIVRYEAIRLIGGWNNPLIETAAKHMSLDKRKRLEVKGIDVTGFLDDWNTMSEFGGDLEGISLTAPLTNQTLLDINTPETEFDVKDRPPTPRSPGKTLAEVTAAITSGTYKDPKSAVWRLLDQRTKLRVSTLRDQAHALKPAASTSDNWGDATEELAEQQQLLMKANNLLKSSLTEAREALETVQSDKIISGKTSPEKNPGTAANPVVGYGEFSEKIPLTPTQKKNAKRREKQRRN
>MG543505.1
MSDIFNSPQNKASILNALMKSTQGDVEDVLIPKRFRPAKDPLDSPQAAAAFLKEHKYRILRPRAIPTMVEIETDAALPRLAAMVDDGKLKEMVNVPEGTTAFYPKYYPFHKPDHDDVGTFGAPDITLLKQLTFFLLENDFPTGPETLRQVREAIATLQYGSGSYSGQLNRLLAMKGVATGRNPNKTPLAVGYTNEQMARLMEQTLPINPPKNEDPDLRWAPSWLIQYTGDASTDKSYLPHVTVKSSAGLPYIGKTKGDTTAE-ALVLADSFIRDLGKAATSADPEADVKKVLSDFWYLSCGLLFPKGERYTQKDWDLKTRNIWSAPYPTHLLLSMVSSPVMDESKLNITNTQTPSLYGFSPFHGGINRIMTIIREHLDQEQDLVMIYADNIYILQDNTWYSIDLEKGEANCTPQHMQAMMYYLLTRGWTNEDGSPRYNPTWATFAMNVGPSMVVDSTCLLMNLQLKTYGQGSGNAFTFLNNHLMSTIVVAEWHKAGRPNPMSKEFMDLEAKTGINFKIERELKDLRSIIMEAVDTAPLDGYLADGSDLPPRVPGKAVELDLLGWSAVYSRQLEMFVPVLEKERLIASVAYPKGLENKSLARKPGAEIAYQIVRYEAIRLIGGWNNPLIETAAKHMSLDKRKRLEVKGIDVTGFLDDWNTMSEFGGDLEGISLTAPLTNQTLLDINTPETEFDVKDRPPTPRSPGKTLAEVTAAITSGTYKDPKSAVWRLLDQRTKLRVSTLRDQAHALKPAASTSDNWGDATEELAEQQQLLMKANNLLKSSLTEAREALETVQSDKIISGKTSPEKNPGTAANPVVGYGEFSEKIPLTPTQKKNAKRREKQRRN
>MG543504.1
MSDIFNSPQNKASILNALMKSTQGDVEDVLIPKRFRPAKDPLDSPQAAAAFLKEHKYRILRPRAIPTMVEIETDAALPRLAAMVDDGKLKEMVNVPEGTTAFYPKYYPFHKPDHDDVGTFGAPDITLLKQLTFFLLENDFPTGPETLRQVREAIATLQYGSGSYSGQLNRLLAMKSVATGRNPNKTPLAVGYTNEQMARLMEQTLPINPPKNEDPDLRWAPSWLIQYTGDASTDKSYLPHVTVKSSAGLPYIGKTKGDTTAE-ALVLADSFIRDLGKAATSADPEADVKKVLSDFWYLSCGLLFPKGERYTQKDWDLKTRNIWSAPYPTHLLLSMVSSPVMDESKLNITNTQTPSLYGFSPFHGGINRIMTIIREHLDQEQDLVMIYADNIYILQDNTWYSIDLEKGEANCTPQHMQAMMYYLLTRGWTNEDGSPRYNPTWATFAMNVGPSMVVDSTCLLMNLQLKTYGQGSGNAFTFLNNHLMSTIVVAEWHKAGRPNPMSKEFMDLEAKTGINFKIERELKDLRSIIMEAVDTAPLDGYLADGSDLPPRVPGKAVELDLLGWSAVYSRQLEMFVPVLENERLIASVAYPKGLENKSLARKPGAEIAYQIVRYEAIRLIGGWNNPLIETAAKHMSLDKRKRLEVKGIDVTGFLDDWNTMSEFGGDLEGISLIAPLTNQTLLDINTPETEFDVKDRPPTPRSPGKTLAEVTAAITSGTYKDPKSAVWRLLDQRTKLRVSTLRDQAHALKPAASTSDNWGDATEELAEQQQLLMKANNLLKSSLTEAREALETVQSDKIISGKTSPEKNPGTAANPVVGYGEFSEKIPLTPTQKKNAKRREKQRRN
>MG543503.1
MSDIFNSPQNKASILNALMKSTQGDVEDVLIPKRFRPARDPLDSPQAAAAFLKEHKYRILRPRAIPTMVEIETDAALPRLAAMVDDGKLKEMVSVPEGTTAFYPKYYPFHKPDHDDVGTFGAPDITLLKQLTFFLLENDFPTGPETLRQVREAIATLQYGSGSYSGQLNRLLAMKGVATGRNPNKTPLAVGYTNEQMARLMEQTLPINPPKNEDPDLRWAPSWLIQYTGDASTDKSYLPHVTVKSSAGLPYIGKTKGDTTAE-ALVLADSFIRDLGKAATSADPEADVKKVLSDFWYLSCGLLFPKGERYTQKDWDLKTRNIWSAPYPTHLLLSMVSSPVMDESKLNITNTQTPSLYGFSPFHGGINRIMTIIREHLDQEQDLVMIYADNIYILQDNTWYSIDLEKGEANCTPQHMQAMMYYLLTRGWTNEDGSPRYNPTWATFAMNVGPSMVVDSTCLLMNLQLKTHGQGSGNAFTFLNNHLMSTIVVAEWHKAGRPNPMSKEFMDLEAKTGINFKIERELKDLRSIIMEAVDTAPLDGYLADGSDLPPRAPGKAVELDLLGWSAVYSRQLEMFVPVLENERLIASVAYPKGLENKSLARKPGAEIAYQIVRYEAIRLIGGWNNPLIETAAKHMSLDKRKRLEVKGIDVTGFLDDWNTMSEFGGDLEGISLTAPLTNQTLLDINTPETEFDVKDRPPTPRSPGKTLAEVTAAITSGTYKDPKSAVWRLLDQRTKLRVSTLRDQAHALKPAASTSDNWGDATEELAEQQQLLMKANNLLKSSLTEAREALETVQSDKIISGKTSPEKNPGTAANPVVGYGEFSEKIPLTPTQKKNAKRREKQRRN
>MG543502.1
MSDIFNSPQNKASILNALMKSTQGDVEDVLIPKRFRPAKDPLDSPQAAAAFLKEHKYRILRPRAIPTMVEIETDAALPRLAAMVDDGKLKEMVNVPEGTTAFYPKYYPFHKPDHDDVGTFGAPDITLLKQLTFFLLENDFPTGPETLRQVREAIATLQYGSGSYSGQLNRLLAMKGVATGRNPNKTPLAVGYTNEQMARLMEQTLPINPPKNEDPDLRWAPSWLIQYTGDASTDKSYLPHVTVKSSAGLPYIGKTKGDTTAE-ALVLADSFIRDLGKAATSADPEADVKKVLSDFWYLSCGLLFPKGERYTQKDWDLKTRNIWSAPYPTHLLLSMVSSPVMDESKLNITNTQTPSLYGFSPFHGGINRIMTIIREHLDQEQDLVMIYADNIYILQDNTWYSIDLEKGEANCTPQHMQAMMYYLLTRGWTNEDGSPRYNPTWATFAMNVGPSMVVDSTCLLMNLQLKTYGQGSGNAFTFLNNHLMSTIVVAEWHKAGRPNPMSKEFMDLEAKTGINFKIERELKDLRSIIMEAVDTAPLDGYLADGSDLPPRAPGKAVELDLLGWSAVYSRQLEMFVPVLENERLIASVAYPKGLENKSLARKPGAEIAYQIVRYEAIRLIGGWNNPLIETAAKHMSLDKRKRLEVKGIDVTGFLDDWNTMSEFGGDLEGISLTAPLTNQTLLDINTPETEFDVKDRPPTPRSPGKTLAEVTAAITSGTYKDPKSAVWRLLDQRTKLRVSTLRDQAHALKPAASTSDNWGDATEELAEQQQLLMKANNLLKSSLTEAREALETVQSDKIISGKTSPEKNPGTAANPVVGYGEFSEKIPLTPTQKKNAKRREKQRRN
>MG543501.1
MSDIFNSPQNKASILNALMKSTQGDVEDVLIPKRFRPAKDPLDSPQAAAAFLKEHKYRILRPRAIPTMVEIETDAALPRLAAMVDDGKLKEMVNVPEGTTAFYPKYYPFHKPDHDDVGTFGAPDITLLKQLTFFLLENDFPTGPETLRQVREAIATLQYGSGSYSGQLNRLLAMKGVATGRNPNKTPLAVGYTNEQMARLMEQTLPINPPKNEDPDLRWAPSWLIQYTGDASTDKSYLPHVTVKSSAGLPYIGKTKGDTTAE-ALVLADSFIRDLGKAATSADPEADVKKVLSDFWYLSCGLLFPKGERYTQKDWDLKTRNIWSAPYPTHLLLSMVSSPVMDESKLNITNTQTPSLYGFSPFHGGINRIMTIIREHLDQEQDLVMIYADNIYILQDNTWYSIDLEKGEANCTPQHMQAMMYYLLTRGWTNEDGSPRYNPTWATFAMNVGPSMVVDSTCLLMNLQLKTYGQGSGNAFTFLNNHLMSTIVVAEWHKAGRPNPMSKEFMDLEAKTGINFKIERELKDLRSIIMEAVDSAPLDGYLADGSDLPPRVPGKAVELDLLGWSAVYSRQLEMFVPVLENERLIASVAYPKGLENKSLARKPGAEIAYQIVRYEAIRLIGGWNNPLIETAAKHMSLDKRKRLEVKGIDVTGFLDDWNTMSEFGGDLEGISLTAPLTNQTLLDINTPETEFDVKDRPPTPRSPGKTLAEVTAAITSGTYKDPKSAVWRLLDQRTKLRVSTLRDQAHALKPAASTSDNWGDATEELAEQQQLLMKANNLLKSSLTEAREALETVQSDKIISGKTSPEKNPGTAANPVVGYGEFSEKIPLTPTQKKNAKRREKQRRN
>MG543500.1
MSDIFNSPQNKASILNALMKSTQGDVEDVLIPKRFRPAKDPLDSPQAAAAFLKEHKYRILRPRAIPTMVEIETDAALPRLAAMVDDGKLKEMVSVPEGTTAFYPKYYPFHKPDHDDVGTFGAPDITLLKQLTFFLLENDFPTGPETLRQVREAIATLQYGSGSYSGQLNRLLAMKGVATGRNPNKTPLAVGYTNEQMARLMEQTLPINPPKNEDPDLRWAPSWLIQYTGDASTDKSYLPHVTVKSSAGLPYIGKTKGDTTAE-ALVLADSFIRDLGKAATSADPEADVKKVLSDFWYLSCGLLFPKGERYTQKDWDLKTRNIWSAPYPTHLLLSMVSSPVMDESKLNITNTQTPSLYGFSPFHGGINRIMTIIREHLDQEQDLVMIYADNIYILQDNTWYSIDLEKGEANCTPQHMQAMMYYLLTRGWTNEDGSPRYNPTWATFAMNVGPSMVVDSTCLLMNLQLKTHGQGSGNAFTFLNNXLMSTIVVAEWHKAGRPNPMSKEFMDLEAKTGINFKIERELKDLRSIIMEAVDTAPLDGYLADGSDLPPRVPGKAVELDLLGWSAVYSRQLEMFVPVLENERLIASVAYPKGLENKTLARKPGAEIAYQIVRYEAIRLIGGWNNPLIETAAKHMSLDKRKRLEVKGIDVTGFLDDWNTMSEFGGDLEGISLTAPLTNQTLLDINTPETEFDVKDRPPTPRSPGKTLAEVTAAITSGTYKDPKSAVWRLLDQRTKLRVSTLRDQAHALKPAASTSDNWGDATEELAEQQQLLMKANNLLKSSLTEAREALETVQSDKIISGKTSPEKNPGTAANPVVGYGEFSEKIPLTPTQKKNAKRREKQRRN
>MG543499.1
MSDIFNSPQNKASILNALMKSTQGDVEDVLIPKRFRPAKDPLDSPQAAAAFLKEHKYRILRPRAIPTMVEIETDAALPRLAAMVDDGKLKEMVNVPEGTTAFYPKYYPFHKPDHDDVGTFGAPDITLLKQLTFFLLENDFPTGPETLRQVREAIATLQYGSGSYSGQLNRLLAMKGVATGRNPNKTPLAVGYTNEQMARLMEQTLPINPPKNEDPDLRWAPSWLIQYTGDASTDKSYLPHVTVKSSAGLPYIGKTKGDTTAE-ALVLADSFIRDLGKAATSADPEADVKKVLSDFWYLSCGLLFPKGERYTQKDWDLKTRNIWSAPYPTHLLLSMVSSPVMDESKLNITNTQTPSLYGFSPFHGGINRIMTIIREHLDQEQDLVMIYADNIYILQDNTWYSIDLEKGEANCTPQHMQAMMYYLLTRGWTNEDGSPRYNPTWATFAMNVGPSMVVDSTCLLMNLQLKTYGQGSGNAFTFLNNHLMSTIVVAEWHKAGRPNPMSKEFMDLEVKTGINFKIERELKDLRSIIMEAVDTAPLDGYLADGSDLPPRVPGKAVELDLLGWSAVYSRQLEMFVPVLENERLIASVAYPKGLENKSLARKPGAEIAYQIVRYEAIRLIGGWNNPLIETAAKHMSLDKRKRLEVKGIDVTGFLDDWNTMSEFGGDLEGISLTAPLTNQTLLDINTPETEFDVKDRPPTPRSPGKTLAEVTAAITSGTYKDPKSAVWRLLDQRTKLRVSTLRDQAHALKPAASTSDNWGDATEELAEQQQLLMKANNLLKSSLTEAREALETVQSDKIISGKTSPEKNPGTAANPVVGYGEFSEKIPLTPTQKKNAKRREKQRRN
>MG543498.1
MSDIFNSPQNKASILNALMKSTQGDVEDVLIPKRFRPAKDPLDSPQAAAAFLKEHKYRILRPRAIPTMVEIETDAALPRLAAMVDDGKLKEMVSVPEGTTAFYPKYYPFHKPDHDDVGTFGAPDITLLKQLTFFLLENDFPTGPETLRQVREAIATLQYGSGSYSGQLNRLLAMKGVATGRNPNKTPLAVGYTNEQMARLMEQTLPINPPKNEDPDLRWAPSWLIQYTGDASTDKSYLPHVTVKSSAGLPYIGKTKGDTTAE-ALVLADSFIRDLGKAATSADPEADVKKVLSDFWYLSCGLLFPKGERYTQKDWDLKTRNIWSAPYPTHLLLSMVSSPVMDESKLNITNTQTPSLYGFSPFHGGINRIMTIIREHLDQEQDLVMIYADNIYILQDNTWYSIDLEKGEANCTPQHMQAMMYYLLTRGWTNEDGSPRYNPTWATFAMNVGPSMVVDSTCLLMNLQLKTHGQGSGNAFTFLNNHLMSTIVVAEWHKAGRPNPMSKEFMDLEAKTGINFKIERELKDLRSIIMEAVDTAPLDGYLADGSDLPPRVPGKAVELDLLGWSAVYSRQLEMFVPVLENERLIASVAYPKGLENKTLARKPGAEIAYQIVRYEAIRLIGGWNNPLIETAAKHMSLDKRKRLEVKGIDVTGFLDDWNTMSEFGGDLEGISLTAPLTNQTLLDINTPETEFDVKDRPPTPRSPGKTLAEVTAAITSGTYKDPKSAVWRLLDQRTKLRVSTLRDQAHALKPAASTSDNWGDATEELAEQQQLLMKANNLLKSSLTEAREALETVQSDKIISGKTSPEKNPGTAANPVVGYGEFSEKIPLTPTQKKNAKRREKQRRN
>MG543497.1
MSDIFNSPQNKASILNALMKSTQGDVEDVLIPKRFRPAKDPLDSPQAAAAFLKEHKYRILRPRAIPTMVEIETDAALPRLAAMVDDGKLKEMVNVPEGTTAFYPKYYPFHKPDHDDVGTFGAPDITLLKQLTFFLLENDFPTGPETLRQVREAIATLQYGSGSYSGQLNRLLAMKGVATGRNPNKTPLAVGYTNEQMARLMEQTLPINPPKNEDPDLRWAPSWLIQYTGDASTDKSYLPHVTVKSSAGLPYIGKTKGDTTAE-ALVLADSFIRDLGKAATSADPEADVKKVLSDFWYLSCGLLFPKGERYTQKDWDLKTRNIWSAPYPTHLLLSMVSSPVMDESKLNITNTQTPSLYGFSPFHGGINRIMTIIREHLDQEQDLVMIYADNIYILQDNTWYSIDLEKGEANCTPQHMQAMMYYLLTRGWTNEDGSPRYNPTWATFAMNVGPSMVVDSTCLLMNLQLKTYGQGSGNAFTFLNNHLMSTIVVAEWHKAGRPNPMSKEFMDLEAKTGINFKIERELKDLRSTIMEAVDTAPLDGYLADGSDLPPRVPGKAVELDLLGWSAVYSRQLEMFVPVLENERLIASVAYPKGLENKSLARKPGAEIAYQIVRYEAIRLIGGWNNPLIETAAKHMSLDKRKRLEVKGIDVTGFLDDWNTMSEFGGDLEGISLTAPLTNQTLLDINTPETEFDVKDRPPTPRSPGKTLAEVTAAITSGTYKDPKSAVWRLLDQRTKLRVSTLRDQAHALKPAASTSDNWGDATEELAEQQQLLMKANNLLKSSLTEAREALETVQSDKIISGKTSPEKNPGTAANPVVGYGEFSEKIPLTPTQKKNAKRREKQRRN
>MG543496.1
MSDIFNSPQNKASILNALMKSTQGDVEDVLIPKRFRPAKDPLDSPQAAAAFLKEHKYRILRPRAIPTMVEIETDAALPRLAAMVDDGKLKEMVNVPEGTTAFYPKYYPFHKPDHDDVGTFGAPDITLLKQLTFFLLENDFPTGPETLRQVREAIATLQYGSGSYSGQLNRLLAMKGVATGRNPNKTPLAVGYTNEQMARLMEQTLPINPPKNEDPDLRWAPSWLIQYTGDASTDKSYLPHVTVKSSAGLPYIGKTKGDTTAE-ALVLADSFIRDLGKAATSADPEADVKKVLSDFWYLSCGLLFPKGERYTQKDWDLKTRNIWSAPYPTHLLLSMVSSPVMDESKLNITNTQTPSLYGFSPFHGGINRIMTIIREHLDQEQDLVMIYADNIYILQDNTWYSIDLEKGEANCTPQHMQAMMYYLLTRGWTNEDGSPRYNPTWATFAMNVGPSMVVDSTCLLMNLQLKTYGQGSGNAFTFLNNHLMSTIVVAEWHKAGRPNPMSKEFMDLEAKTGINFKIERELKDLRSIIMEAVDTAPLDGYLADGSDLPPRVPGKAVELDLLGWSAVYSRQLEMFVPVLENERLIASVAYPKGLENKSLARKPGAEIAYQIVRYEAIRLIGGWNNPLIETAAKHMSLDKRKRLEVKGIDVTGFLDDWNTMSEFGGDLEGISLTAPLTNQTLLDINTPETEFDVKDRPPTPRSPGKTLAEVTAAITSGTYKDPKSAVWRLLDQRTKLRVSTLRDQAHALKPAASTSDNWGDATEELAEQQQLLMKANNLLKSSLTEAREALETVQSDKIISGKTSPEKNPGTAANPVVGYGEFSEKIPLTPTQKKNAKRREKQRRN
>MG543495.1
MSDIFNSPQNKASILNALMKSTQGDVEDVLIPKRFRPAKDPLDSPQAAAAFLKEHKYRILRPRAIPTMVEIETDAALPRLAAMVDDGKLKEMVSVPEGTTAFYPKYYPFHKPDHDDVGTFGAPDITLLKQLTFFLLENDFPTGPETLRQVREAIATLQYGSGSYSGQLNRLLAMKGVATGRNPNKTPLAVGYTNEQMARLMEQTLPINPPKNEDPDLRWAPSWLIQYTGDALTDKSYLPHVTVKSSAGLPYIGKTKGDTTAE-ALVLADSFIRDLGKAATSADPEADVKKVLSDFWYLSCGLLFPKGERYTQKDWDLKTRNIWSAPYPTHLLLSMVSSPVMDESKLNITNTQTPSLYGFSPFHGGINRIMTIIREHLDQEQDLVMIYADNIYILQDNTWYSIDLEKGEANCTPQHMQAMMYYLLTRGWTNEDGSPRYNPTWATFAMNVGPSMVVDSTCLLMNLQLKTHGQGSGNAFTFLNNHLMSTIVVAEWHKAGRPNPMSKEFMDLEAKTGINFKIERELKDLRSIIMEAVDTAPLDGYLADGSDLPPRVPGKAVELDLLGWSAVYSRQLEMFVPILENERLIASVAYPKGLENKSLARKPGAEIAYQIVRYEAIRLIGGWNNPLIETAAKHMSLDKRKRLEVKGIDVTGFLDDWNTMSEFGGDLEGISLTAPLTNQTLLDINTPETEFDVKDRPPTPRSPGKTLAEVTAAITSGTYKDPKSAVWRLLDQRTKLRVSTLRDQAHALKPSASTSDNWGDATEELAEQQQLLMKANNLLKSSLTEAREALETVQSDKIISGKTSPEKNPGTAANPVVGYGEFSEKIPLTPTQKKNAKRREKQRRN
>MG543494.1
MSDIFNSPQNKASILNALMKSTQGDVEDVLIPKRFRPAKDPLDSPQAAAAFLKEHKYRILRPRAIPTMVEIETDAALPRLAAMVDDGKLKEMVSVPEGTTAFYPKYYPFHKPDHDDVGTFGAPDITLLKQLTFFLLENDFPTGPETLRQVREAIATLQYGSGSYSGQLNRLLAMKGVATGRNPNKTPLAVGYTNEQMARLMEQTLPINPPKNEDPDLRWAPSWLIQYTGDASTDKSYLPHVTVKSSAGLPYIGKTKGDTTAE-ALVLADSFIRDLGKAATSADPEADVKKVLSDFWYLSCGLLFPKGERYTQKDWDLKTRNIWSAPYPTHLLLSMVSSPVMDESKLNITNTQTPSLYGFSPFHGGINRIMTIIREHLDQEQDLVMIYADNIYILQDNTWYSIDLEKGEANCTPQHMQAMMYYLLTRGWTNEDGSPRYNPTWATFAMNVGPSMVVDSTCLLMNLQLKTHGQGSGNAFTFLNNHLMSTIVVAEWHKAGRPNPMSKEFMDLEAKTGINFKIERELKDLRSIIMEAVDTAPLDGYLADGSDLPPRVPGKAVELDLLGWSAVYSRQLEMFVPVLENERLIASVAYPKGLENKSLARKPGAEIAYQIVRYEAIRLIGGWNNPLIETAAKHMSLDKRKRLEVKGIDVTGFLDDWNTMSEFGGDLEGISLTAPLTNQTLLDINTPETEFDVKDRPPTPRSPGKTLAEVTAAITSGTYKDPKSAVWRLLDQRTKLRVSTLRDQAHALKPSASTSDNWGDATEELAEQQQLLMKANNLLKSSLTEAREALETVQSDKIISGKTSPEKNPGTAANPVVGYGEFSEKIPLTPTQKKNAKRREKQRRN
>MG543493.1
MSDIFNSPQNKASILNALMKSTQGDVEDVLIPKRFRPAKDPLDSPQAAAAFLKEHKYRILRPRAIPTMVEIETDAALPRLAAMVDDGKLKEMVNVPEGTTAFYPKYYPFHKPDHDDVGTFGAPDITLLKQLTFFLLENDFPTGPETLRQVREAIATLQYGSGSYSGQLNRLLAMKGVATGRNPNKTPLAVGYTNEQMARLMEQTLPINPPKNEDPDLRWAPSWLIQYTGDASTDKSYLPHVTVKSSAGLPYIGKTKGDTTAE-ALVLADSFIRDLGKAATSADPEADVKKVLSDFWYLSCGLLFPKGERYTQKDWDLKTRNIWSAPYPTHLLLSMVSSPVMDESKLNITNTQTPSLYGFSPFHGGINRIMTIIREHLDQEQDLVMIYADNIYILQDNTWYSIDLEKGEANCTPQHMQAMMYYLLTRGWTNEDGSPRYNPTWATFAMNVGPSMVVDSTCLLMNLQLKTYGQGSGNAFTFLNNHLMSTIVVAEWHKAGRPNPMSKEFMDLEAKTGINFKIERELKDLRSIIMEAVDTAPLDGYLADGSDLPPRVPGKAVELDLLGWSAVYSRQLEMFVPVLENERLIASVAYPKGLENKSLARKPGAEIAYQIVRYEAIRLIGGWNNPLIETAAKHMSLDKRKRLEVKGIDVTGFLDDWNTMSEFGGDLEGISLTAPLTNQTLLDINTPETEFDVKDRPPTPRSPGKTLAEVTAAITSGTYKDPKSAVWRLLDQRTKLRVSTLRDQAHALKPAASTSDNWGDATEELAEQQQLLMKANNLLKSSLTEAREALETVQSDKIISGKTSPEKNPGTAANPVVGYGEFSEKIPLTPTQKKNAKRREKQRRN
>MG543492.1
MSDIFNSPQNKASILNALMKSTQGDVEDVLIPKRFRPAKDPLDSPQAAAAFLKEHKYRILRPRAIPTMVEIETDAALPRLAAMVDDGKLKEMVSVPEGTTAFYPKYYPFHKPDHDDVGTFGAPDVTLLKQLTFFLLENDFPTGPETLRQVREAIATLQYGSGSYSGQLNRLLAMKGVATGRNPNKTPLAVGYTNEQMARLMEQTLPINPPKNEDPDLRWAPSWLIQYTGDASTDKSYLPHVTVKSSAGLPYIGKTKGDTTAE-ALVLADSFIRDLGKAATSADPEADVKKVLSDFWYLSCGLLFPKGERYTQKDWDLKTRNIWSAPYPTHLLLSMVSSPVMDESKLNITNTQTPSLYGFSPFHGGINRIMTIIREHLDQEQDLVMIYADNIYILQDNTWYSIDLEKGEANCTPQHMQAMMYYLLTRGWTNEDGSPRYNPTWATFAMNVGPSMVVDSTCLLMNLQLKTHGQGSGNAFTFLNNHLMSTIVVAEWHKAGRPNPMSKEFMNLEAKTGINFKIERELKDLRSIIMEAVDTAPLDGYLADGSDLPPRVPGKAVELDLLGWSAVYSRQLEMFVPVLENERLIASVAYPKGLENKSLARKPGAEIAYQIVRYEAIRLIGGWNNPLIETAAKHMSLDKRKRLEVKGIDVTGFLDDWNTMSEFGGDLEGISLTAPLTNQTLLDINTPETEFDVKDRPPTPRSPGKTLAEVTAAITSGTYKDPKSAVWRLLDQRTKLRVSTLRDQAHALKPAASTSDNWGDATEELAEQQQLLMKANNLLKSSLTEAREALETVQSDKIISGKTSPEKNPGTAANPVVGYGEFSEKIPLTPTQKKNAKRREKQRRN
>AY129664.1
MSDIFNSPQNKASILNALMKSTTGDVEDVLIPKRFRPAKDPLDSPQAAAQFLKDNKYRILRPRAIPTMVELETDAALPRLRQMVDDGKLKDTVSVPEGTTAFYPKYYPFHKPDHDEVGTFGAPDITLLKQLTFFLLENDFPTGPETLRQVREAIATLQYGSGSYSGQLNRLLAMKGVATGRNPNKTPKTVGYTNEQLAKLLEQTLPINTPKHEDPDLRWAPSWLINYTGDLSTDKSYLPHVTIKSSAGLPYIGKTKGDTTAE-ALVLADSFIRDLGKAATSADPEAGVKKTITDFWYLSCGLLFPKGERYTQIDWDKKTRNIWSAPYPTHLLLSMVSSPVMDESKLNITNTQTPSLYGFSPFHGGMDRIMTIIRDSLDNDEDLVMIYADNIYILQDNTWYSIDLEKGEANCTPQHMQAMMYYLLTRGWTNEDGSPRYNPTWATFAMNVAPSMVVDSSCLLMNLQLKTYGQGSGNAFTFLNNHLMSTIVVAEWVKAGKPNPMTKGFMDLEEKTGINFKIERELKNLKETIIEAVETAPQDGYLADGSDLPPHRPGRAVELDLLGWSAIYSRQMEMFVPVLENERLIASAAYPKGLENKTLARKPGAEIAYQIVRYEAIRMVGGWNNPLLETAAKHMSLDKRKRLEVKGIDVTGFLDDWNNMSEFGGDLEGITLSKPLTNQTLIDINTPLENFDPKARPQTPRSPKKTLDEVTAAITSGTYKDPKSAVWRLLDQRTKLRVSTLRDQASALKPASSSVDNWAEATEELAEQQQLLMKANNLLKSSLTETREALETIQSDKIIAGKSNPEKNPGTAANPVVGYGEFSEKIPLTPTQKKNAKRREKQRRK
>D26527.1
MSDIFNSPQNKASILSALMKSTTGDVEDVLIPKRFRPAKDPLDSPQAAAQFLKDNKYRILRPRAIPTMVELETDAALPRLRQMVDDGKLKDTVSVPEGTTAFYPKYYPFHKPDHDEVGTFGAPDITLLKQLTFFLLENDFPTGPETLRQVREAIATLQYGSGSYSGQLNRLLAMKGVATGRNPNKTPKTVGYTNEQLAKLLEQTLPINTPKHEDPDLRWAPSWLINYTGDLSTDKSYLPHVTIKSSAGLPYIGKTKGDTTAE-ALVLADSFIRDLGKAATSADPEAGVKKTITDFWYLSCGLLFPKGERYTQIDWDKKTRNIWSAPYPTHLLLSMVSSPVMDESKLNITNTQTPSLYGFSPFHGGMDRIMAIIRDSLDNDEDLVMIYADNIYILQDNTWYSIDLEKGEANCTPQHMQAMMYYLLTRGWTNEDGSPRYNPTWATFAMNVAPSMVVDSSCLLMNLQLKTYGQGSGNAFTFLNNHLMSTIVVAEWVKAGKPNPMTKGFMDLEEKTGINFKIERELKNLKETIIEAVETAPQDGYLRDGSDLPPHRPGKAVELDLLGWSAIYSRQMEMFVPVLENERLIASAAHPKGLENKTLARKPGAEIAYQIVRYEAIRMVGGWNNPLLETAAKHMSLDKRKRLEVKGIDVTGFLDDWNNMSEFGGDLEGITLSEPLTNQTLIDINTPLESFDPKARPQTPRSPKKTLDEVTAAITSGTYKDPKSAVWRLLDQRTKLRVSTLRDQASALKPASSSVDNWAEATEELAEQQQLLMKANNLLKSSLTETREALETIQSDKIIAGKSNPEKNPGTAANPVVGYGEFSEKIPLTPTQKKNAKRREKQRRN
>MH010545.1
MSDIFNSPQNKASILSALMKSTAGDVEDVLIPKRFRPAKDPLDSPQAAAQFLKDNKYRILRPRAIPTMVELETDAALPRLRQMVDDGKLKDTVSVPEGTTAFYPKYYPFHKPDHDEVGTFGAPDITLLKQLTFFLLENDFPTGPETLRQVREAIATLQYGSGSYSGQLNRLLAMKGVATGRNPNKTPKTVGYTNEQLAKLLEQTLPINTPKHEDPDLRWAPSWLINYTGDLSTDKSYLPHVTIKSSAGLPYIGKTKGDTTAE-ALVLADSFIRDLGKAATSADPEAGVKKTITDFWYLSCGLLFPKGERYTQIDWDKKTRNIWSAPYPTHLLLSMVSSPVMDESKLNITNTQTPSLYGFSPFHGGMDRIMTIIRDSLDNDEDLVMIYADNIYILQDNTWYSIDLEKGEANCTPQHMQAMMYYLLTRGWTNEDGSPRYNPTWATFAMNVAPSMVVDSSCLLMNLQLKTYGQGSGNAFTFLNNHLMSTIVVAEWVKAGKPNPMTKEFMDLEEKTGINFKIERELKNLKETIIEAVETAPQDGYLADGSDLPPHRPGKAVELDLLGWSAIYSRQMEMFVPVLENERLIASAAYPKGLENKTLARKPGAEIAYQIVRYEAIRMVGGWNNPLLETAAKHMSLDKRKRLEVKGIDVTGFLDDWNNMSEFGGDLEGITLSEPLTNQTLIDINTPLESFDPKTRPQTPRSPKKTLDEVTAAITSGTYKDPKSAVWRLLDQRTKLRVSTLRDQASALKPASSSVDNWAEATEELAEQQQLLMKANNLLKSSLTETREALETIQSDKIIAGKSNPEKNPGTAANPVVGYGEFSEKIPLTPTQKKNAKRREKQRRN
>M58757.1
MSDIFNSPQNKASILNALMKSTQGDVEDVLIPKRFRPAKDPLDSPQAAAAFLKEHKYRILRPRAIPTMVEIETDAALPRLAAMVDDGKLKEMVNVPEGTTAFYPKYYPFHRPDHDDVGTFGAPDITLLKQLTFFLLENDFPTGPETLRQVREAIATLQYGSGSYSGQLNRLLAMKGVATGRNPNKTPLAVGYTNEQMARLMEQTLPINPPKNEDPDLRWAPSWLIQYTGDASTDKSYLPHVTAKSSAGLPYIGKTKGDTTAE-ALVLADSFIRDLGKAATSADPGAAAKKVLSDFWYLSCGLLFPKGERYTQKDWDLKTRNIWSAPYPTHLLLSMVSSPVMDESKLNITNTQTPSLYGFSPFHGGINRIMTIIREHLDQEQDLVMIYADNIYILQDNTWYSIDLEKGEANCTPQHMQAMMYYRLTREWTNEDGSPRYNPTWATFAMYVGPSMVVDSTCLLMNLQLKTTGQGSGNAFTFLNNHLMSTIVVAEWHKAGRPNPMSKEFMDLEAKTGINFKIERELKDLRSIIMEAVDTAPLDGYLADGSDLPPRVPGKAVELDLLGWSAVYSRQLEMFVPVLENERLIASVAYPKGLENKSLARKPGAEIAYQIVRYEAIRLIGGWNNPLIETAAKHMSLDKRKRLEVKGIDVTGFLDDWNTMSEFGGDLEGISLTAPLTNQTLLDINTPETEFDVKDRPPTPRSPGKTLAEVTAAITSGTYKDPKSAVWRLLDQRTKLRVSTLRDHAHALKPAASTSDFWGDATEELAEQQQLLMKANNLLKSSLTEAREALETVQSDKIISGKTSPEKNPGTAANPVVAYGEFSEKIPLTPTQKKNAKRREKQRRN
>M58756.1
MSDIFNSPQNKASILTALMKSTTGDVEDVLIPKRFRPAKDPLDSPQAAAQFLKDNKYRILRPRAIPTMVELETDAALPRLRQMVEDGKLKDTVSVPEGTTAFYPKYYPFHKPDHDEVGTFGAPDITLLKQLTFFLLENDFPTGPETLRQVREAIATLQYGSGSYSGQLNRLLAMKGVATGRNPNKTPKTVGYTNEQLAKLLEQTLPINTPKHEDPDLRWAPSWLINYTGDLSTDKSYLPHVTIKSSAGLPYIGKTKGDTTAE-ALVLADSFIRDLGRAATSADPEAGVKKTITDFWYLSCGLLFPKGERYTQVDWDKKTRNIWSAPYPTHLLLSMVSTPVMNESKLNITNTQTPSLYGFSPFHGGMDRIMTIIRDSLDNDEDLVMIYADNIYILQDNTWYSIDLEKGEANCTPQHMQAMMYYLLTRGWTNEDGSPRYNPTWATFAMNVAPSMVVDSSCLLMNLQLKTYGQGSGNAFTFLNNHLMSTIVVAEWVKAGKPNPMTKEFMDLEEKTGINFKIERELKNLRETIVEAVETAPQDGYLADGSDLPPIRPGKAVELDLLGWSAIYSRQMEMFVPVLENERLIASAAYPKGLENKALARKPGAEIAYQIVRYEAIRLVGGWNNPLLETAAKHMSLDKRKRLEVKGIDVTGFLDDWNNMSEFGGDLEGITLSEPLTNQTLVDINTPLDSFDPKARPQTPRSPKKTLDEVTTAITSGTYKDPKSAVWRLLDQRTKLRVSTLRDQALALKPASSSVDNWAEATEELAQQQQLLMKANNLLKSSLTETREALETIQSDKIIAGKSNPEKNPGTAANPVVGYGEFSEKIPLTPTQKKNAKRREKQRRN
>AF078669.1
MSDIFNSPQNKASILSALMRSTAGDVEDVLIPKRFRPAKDPLDNPQAAAQFLKDNKYRILRPRAIPTMVELETDAALPRLRQMVDDGKLKDTVSVPEGTTAFYPKYYPFHKPDHDEVGTFGAPDITLLKQLTFFLLENDFPTGPETLRQVREAIATLQYGSGSYSGQLNRLLAMKGVATGRNPNKTPKTVGYTNEQLAKLLEQTLPINTPKHEDPDLRWAPSWLINYTGDLSTDKSYLPHVTIKSSAGLPYIGKTKGDTTAE-ALVLADSFIRDLGKAATSADPEAGVKKTITDFWYLSCGLLFPKGERYTQIDWDKKTRNIWSAPYPTHLLLSMVSSPVMDESKLNITNTQTPSLYGFSPFHGGMDRIMTIIRDSLDNNEDLVMIYADNIYILQDNTWYSIDLEKGEANCTPQHMQAMMYYLLTRGWTNEDGSPRYNPTWATFAMNVAPSMVVDSSCLLMNLQLKTYGQGSGNAFTFLNNHLMSTIVVAEWVKAGKPNPMTKEFMDLEEKTGINFKIERELKNLRETIIEAVETAPQDGYLADGSDLPPNRPGKAVELDLLGWSAIYSRQMEMFVPILENERLIASAAYPKGLENKTLARKPGAEIAYQIVRYEAIRLVGGWNNPLLETAAKHMSLDKRKRLEVKGLDVTGFLDAWNDMSEFGGDLEGITLSEPLTNQTLIDINTPLESFDPKARPQTPRSPKKTLDEVTAAITSGTYKDPKSAVWRLLDQRTKLRVSTLRDQASALKPASSSVDNWAEATEELAEQQQLLMKANNLLKSSLTETREALETIQSDKIITGKSNPEKNPGTAANPVVGYGEFSEKIPLTPTQKKNAKRREKQRRN
>NC_001916.1
MSDIFNSPQNKASILTALMKSTTGDVEDVLIPKRFRPAKDPLDSPQAAAQFLKDNKYRILRPRAIPTMVELETDAALPRLRQMVEDGKLKDTVSVPEGTTAFYPKYYPFHKPDHDEVGTFGAPDITLLKQLTFFLLENDFPTGPETLRQVREAIATLQYGSGSYSGQLNRLLAMKGVATGRNPNKTPKTVGYTNEQLAKLLEQTLPINTPKHEDPDLRWAPSWLINYTGDLSTDKSYLPHVTIKSSAGLPYIGKTKGDTTAE-ALVLADSFIRDLGRAATSADPEAGVKKTITDFWYLSCGLLFPKGERYTQVDWDKKTRNIWSAPYPTHLLLSMVSTPVMNESKLNITNTQTPSLYGFSPFHGGMDRIMTIIRDSLDNDEDLVMIYADNIYILQDNTWYSIDLEKGEANCTPQHMQAMMYYLLTRGWTNEDGSPRYNPTWATFAMNVAPSMVVDSSCLLMNLQLKTYGQGSGNAFTFLNNHLMSTIVVAEWVKAGKPNPMTKEFMDLEEKTGINFKIERELKNLRETIVEAVETAPQDGYLADGSDLPPIRPGKAVELDLLGWSAIYSRQMEMFVPVLENERLIASAAYPKGLENKALARKPGAEIAYQIVRYEAIRLVGGWNNPLLETAAKHMSLDKRKRLEVKGIDVTGFLDDWNNMSEFGGDLEGITLSEPLTNQTLVDINTPLDSFDPKARPQTPRSPKKTLDEVTTAITSGTYKDPKSAVWRLLDQRTKLRVSTLRDQALALKPASSSVDNWAEATEELAQQQQLLMKANNLLKSSLTETREALETIQSDKIIAGKSNPEKNPGTAANPVVGYGEFSEKIPLTPTQKKNAKRREKQRRN
>MH645346.1
MSDIFNSPQKGASILNALMKSTQGDVEDVLIPKRFRPAKDPLDSPQAAAAFLKEHKYRILRPRAIPTMVEIETDAALPRLAAMVDDGKLKEMVSVPEGTTAFYPKYYPFHKPDHDDVGTFGAPDITLLKQLTFFLLENDFPTGPETLRQVREAIATLQYGSGSYSGQLNRLLAMKGVATGRNPNKTPLAVGYTNEQMARLMEQTLPINPPKNEDPDLRWAPSWLIQYTGDTSTDKSYLPHVTVKSSAGLPYIGKTKGDTTAE-ALVLADSFIRDLGKAATSADPEADVKKVLSDFWYLSCGLLFPKGERYTQKDWDLKTRNIWSAPYPTHLLLSMVSSPVMDESKLNITNTQTPSLYGFSPFHGGINRIMTIIREHLDQEQDLVMIYADNIYILQDNTWYSIDLEKGEANCTPQHMQAMMYYRLTREWTNEDGSPRYNPTWATFAMNVGPSMVVDSTCLLMNLQLKTHGQGSGNAFTFLNNHLMSTIVVAEWHKAGRPNPMSKEFMDLEAKTGINFKIERELKDLRSIIMEAVDTAPLDGYLADGSDLPPRVPGKAVELDLLGWSAVYSRQLEMFVPVLENERLIASVAYPKGLENKSLARKPGAEIAYQIVRYEAIRLIGGWNNPLIETAAKHMSLDKRKRLEVKGIDVTGFLDDWNTMSEFGGDLEGISLTAPLTNQTLLDINTPETEFDVKDRPPTPRSPGKTLAEVTAAITSGTYKDPKSAVWRLLDQRTKLRVSTLRDHAHALKPAASTSDFWGDATEELAEQQQLLMKANNLLKSSLTEAREALETVQSDKIISGKTSPEKNPGTAANPVVAYGEFSEKIPLTPTQKKNAKRREKQRRN
>MH645345.1
MSDIFNSPQNKASILNALMKSTQGDVEDVLIPKRFRPAKDPLDSPQAAAAFLKEHKYRILRPRAIPTMVEIETDAALPRLAAMVDDGKLKEMVSVPEGTTAFYPKYYPFHKPDHDDVGTFGAPDITLLKQLTFFLLENDFPTGPETLRQVREAIATLQYGSGSYSGQLNRLLAMKGVATGRNPNKTPLAVGYTNEQMARLMEQTLPINPPKNEDPDLRWAPSWLIQYTGDASTDKSYLPHVTVKSSAGLPYIGKTKGDTTAE-ALVLADSFIRDLGKAATSADPEADVKKVLSDFWYLSCGLLFPKGERYTQKDWDLKTRNIWSAPYPTHLLLSMVSSPVMDESKLNITNTQTPSLYGFSPFHGGINRIMTIIREHLDQEQDLVMIYADNIYILQDNTWYSIDLEKGEANCTPQHMQAMMYYRLTREWTNEDGSPRYNPTWATFAMYVGPSMVVDSTCLLMNLQLKTHGQGSGNAFTFLNNHLMSTIVVAEWHKAGRPNPMSKEFMDLEAKTGINFKIERELKDLRSIIMEAVDTAPLDGYLADGSDLPPGVPGKAVELDLLGWSAVYSRQLEMCVPVLENERLIASVAYPKGLENKSLARKPGAEIAYQIVRYEAIRLIGGWNNPLIETAAKHMSLDKRKRLEVKGIDVTGFLDDWNTMSEFGGDLEGISLTAPLTNQTLLDINTPETEFDVKDRPPTPRSPGKTLAEVTAAITSGTYKDPKSAVWRLLDQRTKLRVSTLRDHAHALKPAASTSDFWGDATEELAEQQQLLMKANNLLKSSLTEAREALETVQSDKIISGKTSPEKNPGTAANPVVAYGEFSEKIPLTPTQKKNAKRREKQRRN
>MH645344.1
MSDIFNSPQNKASILDALMKSTQGDVEDVLIPKRFRPAKDSLDSPQAAAAFLKEHKYRILRPRAIPTMVEIETDAALPRLAAMVDDGKLKEMVNVPEGTTAFYPKYYPFHKPDHDDVGTFGAPDITLLKQLTFFLLENDFPTGPETLRQVREAIATLQYGSGSYSGQLNRLLAMKGVATGRNPNKTPLAVGYTNEQMARLMEQTLPINPPKNEDPDLRWAPSWLIQYTGDASTDKSYLPHVTVKSSAGLPYIGKTKGDTTAE-ALVLADSFIRDLGKAATSADPEADVKKVLSDFWYLSCGLLFPKGERYTQKDWDLKTRNIWSAPYPTHLLLSMVSSPVMDESKLNITNTQTPSLYGFSPFHGGINRIMTIIREHLDQEQDLVMIYADNIYILQDNTWYSIDLEKGEANCTPQHMQAMMYYRLTREWTNEDGSPRYNPTWATFAMNVGPSMVVDSTCLLMNLQLKTYGQGSGNAFTFLNNHLMSTIVVAEWHKAGRPNPMSKEFMDLEAKTGINFKIERELKDLRSIIMEAVDTAPLDGYLADGSDLPPRVPGKAVELDLLGWSAVYSRQLEMFVPVLENERLIASVAYPKGLENKSLARKPGAEIAYQIVRYEAIRLIGGWNNPLIETAAKHMSLDKRKRLEVKGIDVTGFLDDWNAMSEFGGDLEGISLTAPLTNQTLLDINTPETEFDVKDRPPTPRSPGKTLAEVTAAITSGTYKDPKSAVWRLLDQRTKLRVSTLRDHAHALKPAASTSDFWGDATEELAEQQQLLMKANNLLKSSLTEAREALETVQSDKIISGKTSPEKNPGTAANPVVAYGEFSEKIPLTPTQKKNAKRREKQRRN
>MH645343.1
MSDIFNSPQNKASILNALMKSTQGDVEDVLIPKRFRPAKDPLDSPQAAAAFLKEHKYRILRPRAIPTMVEIETDAALPRLAAMVDDGKLKEMVNVPEGTTAFYPKYYPFHRPDHDDVGTFGAPDITLLKQLTFFLLENDFPTGPETLRQVREAIATLQYGSGSYSGQLNRLLAMKGVATGRNPNKTPLAVGYTNEQMARLMEQTLPINPPKNEDPDLRWAPSWLIQYTGDALTDKSYLPHVTVKSSAGLPYIGKTKGDTTAE-ALVLADSFIRDLGKAATSADPEADVKKVLSDFWYLSCGLLFPKGERYTQKDWDLKTRNIWSAPYPTHLLLSMVSSPVMDESKLNITNTQTPSLYGFSPFHGGINRIMTIIREHLDQEQDLVMIYADNIYILQDNTWYSIDLEKGEANCTPQHMQAMMYYRLTREWTNEDGSPRYNPTWATFAMNVGPSMVVDSTCLLMNLQLKTHGQGSGNAFTFLNNHLMSTIVVAEWHKAGRPNPMSKEFMDLEAKTGINFKIERELKDLRSIIMEAVDTAPLDGYLADGSDLPPRVPGKAVELDLLGWSAVYSRQLEMFVPVLENERLIASVAYPKGLENKSLARKPGAEIAYQIVRYEAIRLIGGWNNPLIETAAKHMSLDKRKRLEVKGIDVTGFLDDWNTMSEFGGDLEGISLTAPLTNQTLLDINTPETEFDVKDRPPTPRSPGKPLAEVTAAITSGTYKDPKSAVWRLLDQRTKLRVSTLRDHAHALNPAASTSDFWGDATEELAEQQQLLMKANNLLKSSLTEAREALETVQSDKIISGKTSPEKNPGTAANPVVAYGEFSEKIPLTPTQKKNAKRREKQRRN
>MH645342.1
MSDIFNSPQKGASILNALMKSTQGDVEDVLIPKRFRPAKDPLDSPQAAAAFLKEHKYRILRPRAIPTMVEIETDAALPRLAAMVDDGKLKEMVNVPEGTTAFYPKYYPFHRPDHDDVGTFGAPDITLLKQLTFFLLENDFPTGPETLRQVREAIATLQYGSGSYSGQLNRLLAMKGVATGRNPNKTPLAVGYTNEQMARLMEQTLPINPPKNEDPDLRWAPSWLIQYTGDALTDKSYLPHVTVKSSAGLPYIGKTKGDTTAE-ALVLADSFIRDLGKAATSADPEADVKKVLSDFWYLSCGLLFPKGERYTQKDWDLKTRNIWSAPYPTHLLLSMVSSPVMDESKLNITNTQTPSLYGFSPFHGGINRIMTIIREHLDQEQDLVMIYADNIYILQDNTWYSIDLEKGEANCTPQHMQAMMYYRLTREWTNEDGSPRYNPTWATFAMNVGPSMVVDSTCLLMNLQLKTYGQGSGNAFTFLNNHLMSTIVVAEWHKAGRPNPMSKEFMDLEAKTGINFKIERELKDLRSIIMEAVDTAPLDGYLADGSDLPPRVPGKAVELDLLGWSAVYSRQLEMFVPVLENERLIASVAYPKGLENKSLARKPGAEIAYQIVRYEAIRLIGGWNNPLIETAAKHMSLDKRKRLEVKGIDVTGFLDDWNTMSEFGGDLEGISLTALLTNQTLLDINTPETEFDVKDRPPTPRSSGKSLAEVAAAITSGTYKDPKSAVWRLLDQRTKLRVSTLRDHAHALKPAASTSDIWGDATEELAEQQQLLMKANNLLKSSLTEAREALETVQSDKIISGKTSPEKNPGTAANPVVAYGEFSEKIPLTPTQKKNAKRREKQRRN
>MH645341.1
MSDIFNSPQKGASILNALMKSTQGDVEDVLIPKRFRPAKDPLDSPQAAAAFLKEHKYRILRPRAIPTMVEIETDAALPRLAAMVDDGKLKEMVNVPEGTTAFYPKYYPFHRPDHDDVGTFGAPDITLLKQLTFFLLENDFPTGPETLRQVREAIATLQYGSGSYSGQLNRLLAMKGVATGRNPNKTPLAVGYTNEQMARLMEQTLPINPPKNEDPDLRWAPSWLIQYTGDALTDKSYLPHVTVKSSAGLPYIGKTKGDTTAE-ALVLADSFIRDLGKAATSADPEADVKKVLSDFWYLSCGLLFPKGERYTQKDWDLKTRNIWSAPYPTHLLLSMVSSPVMDESKLNITNTQTPSLYGFSPFHGGINRIMTIIREHLDQEQDLVMIYADNIYILQDNTWYSIDLEKGEANCTPQHMQAMMYYRLTREWTNEDGSPRYNPTWATFAMNVGPSMVVDSTCLLMNLQLKTYGQGSGNAFTFLNNHLMSTIVVAEWHKAGRPNPMSKEFMDLEAKTGINFKIERELKDLRSIIMEAVDTAPLDGYLADGSDLPPRVPGKAVELDLLGWSAVYSRQLEMFVPVLENERLIASVAYPKGLENKSLARKPGAEIAYQIVRYEAIRLIGGWNNPLIETAAKHMSLDKRKRLEVKGIDVTGFLDDWNTMSEFGGDLEGISLTAPLTNQTLLDINTPETEFDVKDRPPTPRSPGKTLAEVTAAITSGTYKDPKSAVWRLLDQRTKLRVSTLRDHAHALKPAASTSDIWGDATEELAEQQQLLMKANNLLKSSLTEAREALETVQSDKIISGKTSPEKNPGTAANPVVAYGEFSEKIPLTPTQKKNAKRREKQRRN
>MH645340.1
MSDIFNSPQNKASILNALMKSTQGDVEDVLIPKRFRPAKDPLDSPQAAAAFLKEHKYRILRPRAIPTMVEIETDAALPRLAAMVDDGKLKEMVSVPEGTTAFYPKYYPFHKPDHDDVGTFGAPDITLLKQLTFFLLENDFPTGPETLRQVREAIATLQYGSGSYSGQLNRLLAMKGVATGRNPNKTPLAVGYTNEQMARLMEQTLPINPPKNEDPDLRWAPSWLIQYTGDASTDKSYLPHVTVKSSAGLPYIGKTKGDTTAE-ALVLADSFIRDLGKAATSADPEADVKKVLSDFWYLSCGLLFPKGERYTQKDWDLKTRNIWSAPYPTHLLLSMVSSPVMDESKLNITNTQTPSLYGFSPFHGGINRIMTIIREHLDQEQDLVMIYADNIYILQDNTWYSIDLEKGEANCTPQHMQAMMYYRLTREWTNEDGSPRYNPTWATFAMNVGPSMVVDSTCLLMNLQLKTHGQGSGNAFTFLNNHLMSTIVVAEWHKAGRPNPMSKEFMDLEAKTGINFKIERELKDLRSIIMEAVDTAPLDGYLADGSDLPPRVPGKAVELDLLGWSAVYSRQLEMFVPVLENERLIASVAYPKGLENKSLARKPGAEIAYQIVRYEAIRLIGGWNNPLIETAAKHMSLDKRKRLEVKGIDVTGFLDDWNTMSEFGGDLEGISLTAPLTNQTLLDINTPETEFDVKDRPPTPRSPGKTLAEVTAAITSWTYKDPKSAVWRLLDQRTKLRVSTLRDHAHALKPAASTSDIWGDATEELAEQQQLLMKANNLLKSSLTEAREALETVQSDKIISGKTSPEKNPGTAANPVVAYGEFSEKIPLTPTQKKNAKRREKQRRN
>MH645339.1
MSDIFNSPQNKASILNALMKSTQGDVEDVLIPKRFRPAKDPLDSPQAAAAFLKEHKYRILRPRAIPTMVEIETDAALPRLAAMVDDGKLKEMVSVPEGTTAFYPKYYPFHKPDHDDVGTFGAPDITLLKQLTFFLLENDFPTGPETLRQVREAIATLQYGSGSYSGQLNRLLAMKGVATGRNPNKTPLAVGYTNEQMARLMEQTLPINPPKNEDPDLRWAPSWLIQYTGDTSTDKSYLPHVTVKSSAGLPYIGKTKGDTTAE-ALVLADSFIRDLGKAATSADPEADVKKVLSDFWYLSCGLLFPKGERYTQKDWDLKTRNIWSAPYPTHLLLSMVSSPVMDESKLNITNTQTPSLYGFSPFHGGINRIMTIIREHLDQEQDLVMIYADNIYILQDNTWYSIDLEKGEANCTPQHMQAMMYYRLTREWTNEDGSPRYNPTWATFAMNVGPSMVVDSTCLLMNLQLKTHGQGSGNAFTFLNNHLMSTIVVAEWHKAGRPNPMSKEFMDLEAKTGINFKIERELKDLRSIIMEAVDTAPLDGYLADGSDLPPRVPGKAVELDLLGWSAVYSRQLEMFVPVLENERLIASVAYPKGLENKSLARKPGAEIAYQIVRYEAIRLIGGWNNPLIETAAKHMSLDKRKRLEVKGIDVTGFLDDWNTMSEFGGDLEGISLTAPLTNQTLLDINTPETEFDVKDRPPTPRSPGKTLAEVTAAITSGTYKDPKSAVWRLLDQRTKLRVSTLRDHAHALKPAASTSDIWGDATEELAEQQQLLMKANNLLKSSLTEAREALETVQSDKIISGKTSPEKNPGTAANPVVAYGEFSEKIPLTPTQKKNAKRREKQRRN
>MH645338.1
MSDIFNSPQKGASILNALMKSTQGDVEDVLIPKRFRPAKDSLDSPQAAAAFLKEHKYRILRPRAIPTMVEIETDAALPRLAAMVDDGKLKEMVNVPEGTTAFYPKYYPFHKPDHDDVGTFGAPDITLLKQLTFFLLENDFPTGPETLRQVREAIATLQYGSGSYSGQLNRLLAMKGVATGRNPNKTPLAVGYTNEQMARLMEQTLPINPPKNEDPDLRWAPSWLIQYTGDASTDKSYLPHVTVKSSAGLPYIGKTKGDTTAE-ALVLADSFIRDLGKAATSADPEADVKKVLSDFWYLSCGLLFPKGERYTQKDWDLKTRNIWSAPYPTHLLLSMVSSPVMDESKLNITNTQTPSLYGFSPFHGGINRIMTIIREHLDQEQDLVMIYADNIYILQDNTWYSIDLEKGEANCTPQHMQAMMYYRLTREWTNEDGSPRYNPTWATFAMNVGPSMVVDSTCLLMNLQLKTYGQGSGNAFTFLNNHLMSTIVVAEWHKAGRPNPMSKEFMDLEAKTGINFKIERELKDLRSIIMEAVDTAPLDGYLADGSDLPPRVPGKAVELDLLGWSAVYSRQLEMFVPVLENERLIASVAYPKGLENKSLARKPGAEIAYQIVRYEAIRLIGGWNNPLIETAAKHMSLDKRKRLEVKGIDVTGFLDDWNAMSEFGGDLEGISLTAPLTNQTLLDINTPETEFDVKDRPPTPRSPGKTLAEVAAAITSGTYKDPKSAVWRLLDQRTKLRVSTLRDHAHALKPAASTSDFWGDATEELAEQQQLLMKANNLLKSSLTEAREALETVQSDKIISGKTSPEKNPGTAANPVVAYGEFSEKIPLTPTQKKNAKRREKQRRN
>MH645337.1
MSDIFNSPQKGASILNALMKSTQGDVEDVLIPKRFRPAKDPLDSPQAAAAFLKEHKYRILRPRAIPTMVEIETDAALPRLAAMVDDGKLKEMVSVPEGTTAFYPKYYPFHKPDHDDVGTFGAPDITLLKQLTFFLLENDFPTGPETLRQVREAIATLQYGSGSYSGQLNRLLAMKGVATGRNPNKTPLAVGYTNEQMARLMEQTLPINPPKNEDPDLRWAPSWLIQYTGDASTDKSYLPHVTVKSSAGLPYIGKTKGDTTAE-ALVLADSFIRDLGKAATSADPEADVKKVLSDFWYLSCGLLFPKGERYTQKDWDLKTRNIWSAPYPTHLLLSMVSSPVMDESKLNITNTQTPSLYGFSPFHGGINRIMTIIREHLDQEQDLVMIYADNIYILQDNTWYSIDLEKGEANCTPQHMQAMMYYRLTREWTNEDGSPRYNPTWATFAMNVGPSMVVDSTCLLMNLQLKTHGQGSGNAFTFLNNHLMSTIVVAEWHKAGRPNPMSKEFMDLEAKTGINFKIERELKDLRSIIMEAVDTAPLDGYLADGSDLPPRVPGKAVELDLLGWSAVYSRQLEMFVPVLENERLIASVAYPKGLENKSLARKPGAEIAYQIVRYEAIRLIGGWNNPLIETAAKHMSLDKRKRLEVKGIDVTGFLDDWNTMSEFGGDLEGISLTAPLTNQTLLDINTPETEFDVKDRPPTPRSPGKTLAEVTAAITSGTYKDPKSAVWRLLDQRTKLRVSTLRDHAHALKPAASTSDFWGDATEELAEQQQLLMKANNLLKSSLTEAREALETVQSDKIISGKTSPEKNPGTAANPVVAYGEFSEKIPLTPTQKKNAKRREKQRRN
>AY780931.1
MSDIFNSPQNKASILNALMKSTQGDVEDVLIPKRFRPAKDPLDSPQAAAAFLKEHKYRILRPRAIPTMVELETDAALPRLAAMVEDGKLKETVNVPEGTTAFYPKYYPFHKPDHDDVGTFGAPDITLLKQLTFFLLENDFPTGPETLRQVREAIATLQYGSGSYSGQLNRLLAMKAVATGRNPNKTPLAVGYTNEQMARLMEQTLPINPPKNEDPDLRWAPSWLINYTGDVSTDKSYLPHVTVKSSAGLPYIGKTKGGHHGQKPWCWADSFIRDLGKAATSADPESEVKKVLSDFWYLSCGLLFPKGERYTQKDWDKKTRNIWSAPYPTHLLLSMVSSPVMDESKLNITNTQTPSLYGFSPFHGGMDRIMTIIRESLDLDQDLVMIYADNIYILQDNTWYSIDLEKGEANCTPQHMQAMMYYLLTRGWTNEDGSPRYNPTWATFAMNVGPSMVVDSTCLLMNLQLKTYGQGSGNAFTFLNNHLMSTIVVAEWHKAGRPNPMSKEFMDLEAKTGINFKIERELKDLRSIIMEAVDTAPHDGYLADGSDLPPRVPGKAVELDLLGWSAVYSRQLEMFVPVLENERLIASAAYPKGLENKTLARKPGAEIAYQIVRYEAIRLIGGWNNPFIETAAKHMSLDKRKRLEVKGIDVTGFLDDWNNMSEFGGDLEGISLSEPLTNQTLLDINTPEAEFDIKDRPPTPRSPGKTLAEVTAAITSGTYKDPKSAVWRLLDQRTKLRVSTLREQAQALKPAATTSDNWGDATEELAQQQQLLMKANNLLKSSLTEAREALETVQSDKIISSKTSPEKNPGTAANPVVGYGEFSEKIPLTPTQKKNAKRREKARRN
>AY780930.1
MSDIFNSPQNKASILSALMRSTAGDVEDVLIPKRFRPAKDPLDNPQAAAQFLKDNKYRILRPRAIPTMVELETDAALPRLRQMVDDGKLKDTVSVPEGTTAFYPKYYPFHKPDHDEVGTFGAPDITLLKQLTFFLLENDFPTGPETLRQVREAIATLQYGSGSYSGQLNRLLAMKGVATGRNPNKTPKTVGYTNEQLAKLLEQTLPINTPKHEDPDLRWAPSWLINYTGDLSTDKSYLPHVTIKSSAGLPYIGKTKGDTTAE-ALVLADSFIRDLGKAATSADPEAGVKKTITDFWYLSCGLLFPKGERYTQIDWDKKTRNIWSAPYPTHLLLSMVSSPVMDESKLNITNTQTPSLYGFSPFHGGMDRIMTIIRDSLDNNEDLVMIYADNIYILQDNTWYSIDLEKGEANCTPQHMQAMMYYLLTRGWTNEDGSPRYNPTWATFAMNVAPSMVVDSSCLLMNLQLKTYGQGSGNAFTFLNNHLMSTIVVAEWVKAGKPNPMTKEFMDLEEKTGINFKIERELKNLRETIIEAVETAPQDGYLADGSDLPPNRPGKAVELDLLGWSAIYSRQMEMFVPILENERLIASAAYPKGLENKTLARKPGAEIAYQIVRYEAIRLVGGWNNPLLETAAKHMSLDKRKRLEVKGLDVTGFLDAWNDMSEFGGDLEGITLSEPLTNQTLIDINTPLESFDPKARPQTPRSPKKTLDEVTAAITSGTYKDPKSAVWRLLDQRTKLRVSTLRDQASALKPASSSVDNWAEATEELAEQQQLLMKANNLLKSSLTETREALETIQSDKIITGKSNPEKNPGTAANPVVGYGEFSEKIPLTPTQKKNAKRREKQRRN
>AY780929.1
MSDIFNSPQNKASILSALMRSTAGDVEDVLIPKRFRPAKDPLDNPQAAAQFLKDNKYRILRPRAIPTMVELETDAALPRLRQMVDDGKLKDTVSVPEGTTAFYPKYYPFHKPDHDEVGTFGAPDITLLKQLTFFLLENDFPTGPETLRQVREAIATLQYGSGSYSGQLNRLLAMKGVATGRNPNKTPKTVGYTNEQLAKLLEQTLPINTPKHEDPDLRWAPSWLINYTGDLSTDKSYLPHVTIKSSAGLPYIGKTKGDTTAE-ALVLADSFIRDLGKAATSADPEAGVKKTITDFWYLSCGLLFPKGERYTQIDWDKKTRNIWSAPYPTHLLLSMVSSPVMDESKLNITNTQTPSLYGFSPFHGGMDRIMTIIRDSLDNNEDLVMIYADNIYILQDNTWYSIDLEKGEANCTPQHMQAMMYYLLTRGWTNEDGSPRYNPTWATFAMNVAPSMVVDSSCLLMNLQLKTYGQGSGNAFTFLNNHLMSTIVVAEWVKAGKPNPMTKEFMDLEEKTGINFKIERELKNLRETIIEAVETAPQDGYLADGSDLPPNRPGKAVELDLLGWSAIYSRQMEMFVPILENERLIASAAYPKGLENKTLARKPGAEIAYQIVRYEAIRLVGGWNNPLLETAAKHMSLDKRKRLEVKGLDVTGFLDAWNDMSEFGGDLEGITLSEPLTNQTLIDINTPLESFDPKARPQTPRSPKKTLDEVTAAITSGTYKDPKSAVWRLLDQRTKLRVSTLRDQASALKPASSSVDNWAEATEELAEQQQLLMKANNLLKSSLTETREALETIQSDKIITGKSNPEKNPGTAANPVVGYGEFSEKIPLTPTQKKNAKRREKQRRN
>AY780928.1
MSDIFNSPQNKASILSALMRSTAGDVEDVLIPKRFRPAKDPLDNPQAAAQFLKDNKYRILRPRAIPTMVELETDAALPRLRQMVDDGKLKDTVSVPEGTTAFYPKYYPFHKPDHDEVGTFGAPDITLLKQLTFFLLENDFPTGPETLRQVREAIAKLQYGSGSYSGQLNRLLAMKGVATGRNPNKTPKTVGYTNEQLAKLLEQTLPINTPKHEDPDLRWAPSWLINYTGDLSTDKSYLPHVTIKSSAGLPYIGKTKGDTTAE-ALVLADSFIRDLGKAATSADPEAGVKKTITDFWYLSCGLLFPKGERYTQIDWDKKTRNIWSAPYPTHLLLSMVSSPVMDESKLNITNTQTPSLYGFSPFHGGMDRIMTIIRDSLDNNEDLVMIYADNIYILQDNTWYSIDLEKGEANCTPQHMQAMMYYLLTRGWTNEDGSPRYNPTWATFAMNVAPSMVVDSSCLLMNLQLKTYGQGSGNAFTFLNNHLMSTIVVAEWVKAGKPNPMTKEFMDLEEKTGINFKIERELKNLRETIIEAVETAPQDGYLADGSDLPPNRPGKAVELDLLGWSAIYSRQMEMFVPILENERLIASAAYPKGLENKTLARKPGAEIAYQIVRYEAIRLVGGWNNPLLETAAKHMSLDKRKRLEVKGLDVTGFLDAWNDMSEFGGDLEGITLSEPLTNQTLIDINTPLESFDPKARPQTPRSPKKTLDEVTAAITSGTYKDPKSAVWRLLDQRTKLRVSTLRDQASALKPASSSVDNWAEATEELAEQQQLLMKANNLLKSSLTETREALETIQSDKIITGKSNPEKNPGTAANPVVGYGEFSEKIPLTPTQKKNAKRREKQRRN
>AY780927.1
MSDIFNSPQNKASILSALMRSTAGDVEDVLIPKRFRPAKDPLDNPQAAAQFLKDNKYRILRPRAIPTMVELETDAALPRLRQMVDDGKLKDTVSVPEGTTAFYPKYYPFHKPDHDEVGTFGAPDITLLKQLTFFLLENDFPTGPETLRQVREAIAKLQYGSGSYSGQLNRLLAMKGVATGRNPNKTPKTVGYTNEQLAKLLEQTLPINTPKHEDPDLRWAPSWLINYTGDLSTDKSYLPHVTIKSSAGLPYIGKTKGDTTAE-ALVLADSFIRDLGKAATSADPEAGVKKTITDFWYLSCGLLFPKGERYTQIDWDKKTRNIWSAPYPTHLLLSMVSSPVMDESKLNITNTQTPSLYGFSPFHGGMDRIMTIIRDSLDNNEDLVMIYADNIYILQDNTWYSIDLEKGEANCTPQHMQAMMYYLLTRGWTNEDGSPRYNPTWATFAMNVAPSMVVDSSCLLMNLQLKTYGQGSGNAFTFLNNHLMSTIVVAEWVKAGKPNPMTKEFMDLEEKTGINFKIERELKNLRETIIEAVETAPQDGYLADGSDLPPNRPGKAVELDLLGWSAIYSRQMEMFVPILENERLIASAAYPKGLENKTLARKPGAEIAYQIVRYEAIRLVGGWNNPLLETAAKHMSLDKRKRLEVKGLDVTGFLDAWNDMSEFGGDLEGITLSEPLTNQTLIDINTPLESFDPKARPQTPRSPKKTLDEVTAAITSGTYKDPKSAVWRLLDQRTKLRVSTLRDQASALKPASSSVDNWAEATEELAEQQQLLMKANNLLKSSLTETREALETIQSDKIITGKSNPEKNPGTAANPVVGYGEFSEKIPLTPTQKKNAKRREKQRRN
>AY780926.1
MSDIFNSPQNKASILNALMKSTQGDVEDVLIPKRFRPAKDPLDSPQAAAAFLKEHKYRILRPRAIPTMVELETDAALPRLAAMVEDGKLKETVNVPEGTTAFYPKYYPFHKPDHDDVGTFGAPDITLLKQLTFFLLENDFPTGPETLRQVREAIATLQYGSGSYSGQLNRLLAMKAVATGRNPNKTPLAVGYTNEQMARLMEQTLPINPPKNEDPDLRWAPSWLINYTGDVSTDKSYLPHVTVKSSAGLPYIGKTKGGHHGQKPWCWADSFIRDLGKAATSADPESEVKKVLSDFWYLSCGLLFPKGERYTQKDWDKKTRNIWSAPYPTHLLLSMVSSPVMDESKLNITNTQTPSLYGFSPFHGGMDRIMTIIRESLDLDQDLVMIYADNIYILQDNTWYSIDLEKGEANCTPQHMQAVMYYLLTRRWTNEDGSPRYNPTWATFAMNVGPSMVVDSSCLLMNLQLKTYGQGSGNAFTFLNNHLMSTLVVAEWHKAGRPNPMSKEFMDLETKTGINFKIERELKDLRSIIMEAVDTAPHDGYLADGSDLPPRVPGKAVELDLLGWSAVYSRQLEMFVPVLENERLIASAAYPKGLENKTLARKPGAEIAYQIVRYEAIRLIGGWNNPLIETAAKHMSLDKRKRLEVKGIDVTGFLDDWNNMSEFGGDLEGISLSEPLTNQTLLDINTPEAEFDIKDRPPTPRSPGKTLAEVTAAITSGTYKDPKSAVWRLLDQRTKLRVSTLREQAQALKPAATTSDNWGDATEELAQQQQLLMKANNLLKSSLTEAREALETVQSDKIISSKTSPEKNPGTAANPVVGYGEFSEKIPLTPTQKKNAKRREKARRN
>AY780925.1
MSDIFNSPQNKASILSALMRSTAGDVEDVLIPKRFRPAKDPLDNPQAAAQFLKDNKYRILRPRAIPTMVELETDAALPRLRQMVDDGKLKDTVSVPEGTTAFYPKYYPFHKPDHDEVGTFGAPDITLLKQLTFFLLENDFPTGPETLRQVREAIATLQYGSGSYSGQLNRLLAMKGVATGRNPNKTPKTVGYTNEQLAKLLEQTLPINTPKHEDPDLRWAPSWLINYTGDLSTDKSYLPHVTIKSSAGLPYIGKTKGDTTAE-ALVLADSFIRDLGKAATSADPEAGVKKTITDFWYLSCGLLFPKGERYTQIDWDKKTRNIWSAPYPTHLLLSMVSSPVMDESKLNITNTQTPSLYGFSPFHGGMDRIMTIIRDSLDNNEDLVMIYADNIYILQDNTWYSIDLEKGEANCTPQHMQAMMYYLLTRGWTNEDGSPRYNPTWATFAMNVAPSMVVDSSCLLMNLQLKTYGQGSGNAFTFLNNHLMSTIVVAEWVKAGKPNPMTKEFMDLEEKTGINFKIERELKNLRETIIEAVETAPQDGYLADGSDLPPNRPGKAVELDLLGWSAIYSRQMEMFVPILENERLIASAAYPKGLENKTLARKPGAEIAYQIVRYEAIRLVGGWNNPLLETAAKHMSLDKRKRLEVKGLDVTGFLDAWNDMSEFGGDLEGITLSEPLTNQTLIDINTPLESFDPKARPQTPRSPKKTLDEVTAAITSGTYKDPKSAVWRLLDQRTKLRVSTLRDQASALKPASSSVDNWAEATEELAEQQQLLMKANNLLKSSLTETREALETIQSDKIITGKSNPEKNPGTAANPVVGYGEFSEKIPLTPTQKKNAKRREKQRRN
