# Supplementary material for: Identification of a New Infectious Pancreatic Necrosis Virus (IPNV) Variant in Atlantic Salmon (Salmo salar L.) that can Cause High Mortality Even in Genetically Resistant Fish
Source: Front Genet. 2021 Nov 26;12:635185. doi: 10.3389/fgene.2021.635185 (PMC8663487; doi:10.3389/fgene.2021.635185)
Supplement: Supplementary file 7 [file DataSheet1.fasta]

####
#### Supplementary File 1. Alignment of the deduced amino acid sequence data from the polyprotein section of the IPNV. BG 1 to 6 represent the six assemblies from the current study. ####
####
>KY548509.1
MTNNKNTATYLKSIMLPESGPASIPDDVTERHILKQETSSYNLEVSESGSGILVCFPGAPGSRIGAHYRWNANQTQLQFDQWLETSQDLKRAFNYGRLISRKYDIQSSTLPAGLYALNGTINAATFEGSLSEVSNLSYNSLMSLTTNPQDKVNNQLITKGVTVLNLPNGFDKPYVRLEDETPKGLQSMNGSTMRCTAAISPRRYEIDLPNEALPPVPATGTYVTLYEGNADIVNSTTVSGDINFNLQQAPTNETKFDFKLEFLGLDNEDPVVTVVSSVLATEANYRGISAKMTQSIPTENITKPVTRVKLSYKINQQTEIGNTATLGVLGPASVAFSSGNGNVPGVLRPITLVAYEKMTPQSVLTVAGVSNYELIPNPDLLRNMVTHYGKYDPEGLNYAKMILSHREDLDIRTVW-RTEDYKERTRVFNEITDFSSDLPTSKAWGWRDIVKQIRRIAAPVLSTMFPMAAPLIGMADQFIGDLTKTNASGGRYNSHAAGGRYKDVLETWASGSNTGRFSMSLKKRLESTNYEEVELPRPERGVIVPVVHTVKSAPGEAFGSLAIIIPGEYPELLDPNQQVMSSFLGDTGCIWGIGEDLPFEGDDMCYTALPLKEIKANGNIVVEKIYAGPIMGPSAQLGIYLLVNDIQEGVPRMVFTGELGQDEESIIPICGVDIKAIAAHELGLPLVGNQPGVDEEVPTTSLAAHLIQKGTLPVQKACGVDKRIKHLGLLMDSNASGMDEELQRLLSATMARAKEVKDAEIYKLLRLMSWTRKNGLTDHMYEWSREDPDAVKFGRLISTPPKHQEKPKGPDQHTAQEARAARISLDAVKAGADFASPEWIAENNYRGPSPGQFKYHKITGNTPNPGDEYEDYVTRPITRPTDMTRIRRLANSVYGLPHQEPAPEEFYNAVAAVFSENGGRGPDQDQMLDLRDLARSMKRPPRTAATPRRARAPAETAPARTSRFTPL-GNDEEV
>KY548508.1
MNTNKNTATYLKSIMLPESGPASIPDDVTERHILKQETSSYNLEVSESGSGILVCFPGAPGSRIGAHYRWNVNQTQLQFDRWLETSQDLKKAFNYGRLISRKYDIQSSTLPAGLYALNGTLNAATFEGSLSEVSNLSYNSLMSLTTNPQDKVNNQLITKGITVLNLPNGFDKPYVRLEDETPKGLQSMNGSTMRCTAAISPRRYEIDLPNETLPPVPATGTYTPLYEGNADIVNSTTVSGDINFELQQAPANETKFDFKLEFLGLDNDEPVVTVVSSVVATEANYRGISAKMTQSIPTENITKPVTRVRLSYKINQQTEIGNTATLGALGPASVAFSSGNGNVPGVLRPITLVAYEKMTPHSILTVAGVSNYELIPNPDLLRNMVTHYGKYDPEGLNYAKMILSHREDLDIRTVW-RTEDYKERTRVFNEITDFSSDLPTSKAWGWRDIVKQIRRIAAPVLSTMFPMAAPLIGMADQFIGDLTKTNAAGGRYNSHAAGGRYRDVLETWASGANTGRFSMALKNRLESTNYEEVELPPPQRGVIVPVVHTVKSAPGEAFGSLAIIIPGEYPELLDANQQVMSSFANDTGCIWGMGEDLPFEGDDMCYTALPLKEIKKNGNIVVEKIYASPIMGPSAQLGIYLLVNDIHEGVPRMVFTGEIGNDEETIIPICGVDIKAIAAHELGLPLVGNQPGVDEEVSTTSLAAHLIQKGTLPVQKASGIDKRIKHLGLLMESTASGMDEELQRLLSATMARAKEVKDAEIYKLLRLMSWTRKNGLTDHMYEWSREDPDAIKFGRLISTPPKHQEKPKGPDQHTAQEARAARISLDAVKAGADFASPDWIAENNYRGPSPGQFKYYKITGNTPSPGDEYEDYVTRPITRPTDMTRIRRLANSVYGLPHQEPAPEEFYNAVAAVFSENGGRGPDQDQMLDLRDLARSMKRPPRTAATPRRTRAPAETAPARASRFTPL-GNDEEV
>AY780921.3
MNTTKATATYLRSIMLPENGPASIPDDITERHILKQETSSYNLEVSDSGSGLLVCFPGAPGSRVGAHYRWNLNQTELEFDQWLETSQDLKKAFNYGRLISRKYDIQSSTLPAGLYALNGTLNAATFEGSLSEVDSLTYNGLMSLTTNPQDKVNNQPVTKGITVLNLPTGFDKPYVRLEDETPQGPQSMNGARMRCTAATAPRRYEIDLPSERLPTVAATGTPTTIYEGNADIVNSTTVTGDVTFQLAAEPVNETRFDFILQFLGLDNDVPVVSVTSSTLVTADNYRGASAKFTQSIPTELITKPITRVKLAYQLNQQTAIGNAATLGAKGPASVSFSSGNGNVPGVLRPITLVAYEKMTPQSILTVAGVSNYELIPNPDLLKNMVTKYGKYDPEGLNYAKMILSHREELDIRTVW-RTEEYKERTRAFNEITDFTSDLPTSKAWGWRDLVRGIRKVAAPVLSTLFPMAAPLIGAADQFIGDLTKTNSAGGRYLSHAAGGRYRDVMDTWASGSETGSYSKHLKTRLESNNYEEVELPKPTKGVIFPVVHTVESAPGEAFGSLVVVIPGAYPELLDPNQQVLSYFKNDTGCVWGIGEDIPFEGDDMCYTALPLKEIKRNGNIVVEKIFAGPAMGPSAQLALSLLVNDIDEGIPRMVFTGEIADDEETVIPICGVDIKAIAAHEHGLPLIGCQPGVDEMVANTSLASHLIQSGALPVQKAQGACREIKYLGQLMRTTASGMDGELQGLLQATMPRAKEVKDAEVFKLLKLMSWTRKNDLTDHMYEWSKEDPDAIKFGRLISTPPKHQEKPKGPDQHTAQEAKATRISLDAVKAGADFASPEWIAENNYRGPAPGQFKYYMITGRVPNPGEEYEDYVRKPITRPTDMDKIRRLANSVYGLPHQEPAPDDFYQAVVEVFAENGGRGPDQDQMQDLRDLARQMKRRPRPADARRQTRTPPRAATSGGSRFTPCRRRRRSV
>AY780920.3
MNTTKATATYLRSIMLPENGPASIPDDITERHILKQETSSYNLEVSDSGSGLLVCFPGAPGSRVGAHYRWNLNQTELEFDQWLETSQDLKKAFNYGRLISRKYDIQSSTLPAGLYALNGTLNAATFEGSLSEVESLTYNSLMSLTTNPQDKVNNQLVTKGITVLNLPTGFDKPYVRLEDETPQGPQSMNGARMRCTAAIAPRRYEIDLPSERLPTVAATGTPTTIYEGNADIVNSTTVTGDVTFQLAAEPVNETRFDFILQFLGLDNDVPVVSVTSSTLVTADNYRGASAKFTQSIPTELITKPITRVKLAYQLNQQTAIGNAATLGAKGPASVSFSSGNGNVPGVLRPITLVAYEKMTPQSILTVAGVSNYELIPNPDLLKNMVTKYGKYDPEGLNYAKMILSHRGELDIRTVW-RTEEYKERTRAFNEITDFTSDLPTSKAWGWRDLVRGIRKVAAPVLSTLFPMAAPLIGAADQFIGDLTKTNSAGGRYLSHAAGGRYRDVMDTWASGSETGSYSKHLKTRLESNNYEEVELPKPTKGVIFPVVHTVESAPGEAFGSLVVVIPGAYPELLDPNQQVLSYFKNDTGCVWGIGEDIPFEGDDMCYTALPLKEIKRNGNIVVEKIFAGPAMGPSAQLALSLLVNDIDEGIPRMVFTGEIADDEETVIPICGVDIKAIAAHEHGLPLIGCQPGVDEMEANTSLASHLIQSGALPVQKAQGACRRIKYLGQLMRTTASGMDEELQGLLQATMARAKEVKDAEVFKLLKLMSWTRKNDLTDHMYEWSKEDRDAIKFGRLISTPPKHQEKPKGPDQHTAQEAKATRISLDAVKAGADFASPEWIAENNYRGPAPGQFKYYMITGRVPNPGEEYEDYVRKPITRPTDMDKIRRLANSVYGLPHQEPAPDDFYQAVVEVFAENGGRGPDQDQMQDLRDLARQMKRRPRPADARRQTRTPPRAATSGGSRFTPCRRRRRSV
>AY780918.3
MNTTKATATYLRSIMLPENGPASIPDDITERHILKQETSSYNLEVSDSGSGLLVCFPGAPGSRVGAHYRWNLNQTELEFDQWLETSQDLKKAFNYGRLISRKYDIQSSTLPAGLYALNGTLNAATFEGSLSEVESLTYNSLMSLTTNPQDKVNNQLVTKGITVLNLPTGFDKPYVRLEDETPQGPQSMNGARMRCTAAIAPRRYEIDLPSERLPTVAATGTPTTIYEGNADIVNSTTVTGDVTFQLAAEPVNETRFDFILQFLGLDNDVPVVSVTSSTLVTADNYRGASAKFTQSIPTELITKPITRVKLAYQLNQQTAIGNAATLGAKGPASVSFSSGCGNVPGVLRPITLVAYEKMTPQSILTVAGVSNYELIPNPDLLKNMVTKYGKYDPEGLNYAKMILSHREELDIRTVW-RTEEYKERTRAFNEITDFTSDLPTSKAWGWRDLVRGIRKVAAPVLSTLFPMAAPLIGAADQFIGDLTKTNSAGGRYLSHAAGGRYRDVMDTWASGSETGSYSKHLKTRLESNNYEEVELPKPTKGVIFPVVHTVESAPGEAFGSLVVVIPGAYPELLDPNQQVLSYFKNDTGCVWGIGEDIPFEGDDMCYTALPLKEIKRNGNIVVEKIFAGPAMGPSAQLALSLLVNDIDEGIPRMVFTGEIADDEETVIPICGVDIKAIAAHEHGLPLIGCQPGVDEMEANTSLASHLIQSGALPVQKAQGACRRIKYLGQLMRTTASGMDEELQGLLQATMARAKEVKDAEVFKLLKLMSWTRKNDLTDHMYEWSKEDPDAIKFGRLISTPPKHQEKPKGPDQHTAQEAKATRISLDAVKAGADFASPEWIAENNYRGPAPGQFKYYMITGRVPNPGEEYEDYVRKPITRPTDMDKIRRLANSVYGLPHQEPAPDDFYQAVVEVFAENGGRGPDQDQMQDLRDLARQMKRRPRPADARRQTRTPPRAATSGGSRFTPCRRRRRSV
>AY780924.3
MNTTKATATYLRSIMLPENGPASIPDDITERHILKQETSSYNLEVSDSGSGLLVCFPGAPGSRVGAHYRWNLNQTELEFDQWLETSQDLKKAFNYGRLISRKYDIQSSTLPAGLYALNGTLNAATFEGSLSEVESLTYNSLMSLTTNPQDKVNNQLVTKGITVLNLPTGFDKPYVRLEDETPQGPQSMNGARMRCTAAIAPRRYEIDLPSERLPTVAATGTPTTIYEGNADIVNSTTVTGDVTFQLAAEPVNETRFDFILQFLGLDNDVPVVSVTSSTLVTADNYRGASAKFTQSIPTELITKPITRVKLAYQLNQQTAIGNAATLGAKGPASVSFSSGNGNVPGVLRPITLVAYEKMTPQSILTVAGVSNYELIPNPDLLKNMVTKYGKYDPEGLNYAKMILSHREELDIRTVW-RTEEYKERTRAFNEITDFTSDLPTSKAWGWRDLVRGIRKVAAPVLSTLFPMAAPLIGAADQFIGDLTKTNSAGGRYLSHAAGGRYRDVMDTWASGSETGSYSKHLKTRLESNNYEEVELPKPTKGVIFPVVHTVESAPGEAFGSLVVVIPGAYPELLDPNQQVLSYFKNDTGCVWGIGEDIPFEGDDMCYTALPLKEIKRNGNIVVEKIFAGPAMGPSAQLALSLLVNDIDEGIPRMVFTGEIADDEETVIPICGVDIKAIAAHEHGLPLIGCQPGVDEMVANTSLASHLIQSGALPVQKAQGACRRIKYLGQLMRTTASGMDEELQGLLQATMARAKEVKDAEVFKLLKLMSWTRKNDLTDHMYEWSKEDPDAIKFGRLISTPPKHQEKPKGPDQHTAQEAKATRISLDAVKAGADFASPEWIAENNYRGPAPGQFKYYMITGRVPNPGEEYEDYVRKPITRPTDMDKIRRLANSVYGLPHQEPAPDDFYQAVVEVFAENGGRGPDQDQMQDLRDLARQMKRRPRPADARRQTRTPPRAATSGGSRFTPCRRRRRSV
>AY780922.3
MNTTKATATYLRSIMLPENGPASIPDDITERHILKQETSSYNLEVSDSGSGLLVCFPGAPGSRVGAHYRWNLNQTELEFDQWLETSQDLKKAFNYGRLISRKYDIQSSTLPAGLYALNGTLNAATFEGSLSEVESLTYNSLMSLTTNPQDKVNNQLVTKGITVLNLPTGFDKPYVRLEDETPQGPQSMNGARMRCTAAIAPRRYEIDLPSERLPTVAATGTPTTIYEGNADIVNSTTVTGDVTFQLAAEPVNETRFDFILQFLGLDNDVPVVSVTSSTLVTADNYRGASAKFTQSIPTELITKPITRVKLAYQLNQQTAIGNAATLGAKGPASVSFSSGNGNVPGVLRPITLVAYEKMTPQSILTVAGVSNYELIPNPDLLKNMVTKYGKYDPEGLNYAKMILSHREELDIRTVW-RTEEYKERTRAFNEITDFTSDLPTSKAWGWRDLVRGIRKVAAPVLSTLFPMAAPLIGAADQFIGDLTKTNSAGGRYLSHAAGGRYRDVMDTWASGSETGSYSKHLKTRLESNNYEEVELPKPTKGVIFPVVHTVESAPGEAFGSLVVVIPGAYPELLDPNQQVLSYFKNDTGCVWGIGEDIPFEGDDMCYTALPLKEIKRNGNIVVEKIFAGPAMGPSAQLALSLLVNDIDEGIPRMVFTGEIADDEETVIPICGVDIKAIAAHEHGLPLIGCQPGVDEMVANTSLASHLIQSGALPVQKAQGACRRIKYLGQLMRTTASGMDEELQGLLQATMARAKEVKDAEVFKLLKLMSWTRKNDLTDHMYEWSKEDPDAIKFGRLISTPPKHQEKPKGPDQHTAQEAKATRISLDAVKAGADFASPEWIAENNYRGPAPGQFKYYMITGRVPNPGEEYEDYVRKPITRPTDMDKIRRLANSVYGLPHQEPAPDDFYQAVVEVFAENGGRGPDQDQMQDLRDLARQMKRRPRPADARRQTRTPPRAATSGGSRFTPCRRRRRSV
>AY780923.3
MNTTKATATYLRSIMLPENGPASIPDDITERHILKQETSSYNLEVSDSGSGLLVCFPGAPGSRVGAHYRWNLNQTELEFDQWLETSQDLKKAFNYGRLISRKYDIQSSTLPAGLYALNGTLNAATFEGSLSEVESLTYNSLMSLTTNPQDKVNNQLVTKGITVLNLPTGFDKPYVRLEDETPQGPQSMNGARMRCTAAIAPRRYEIDLPSERLPTVAATGTPTTIYEGNADIVNSTTVTGDVTFQLAAEPVNETRFDFILQFLGLDNDVPVVSVTSSTLVTADNYRGASAKFTQSIPTELITKPITRVKLAYQLNQQTAIGNAATLGAKGPASVSFSSGNGNVPGVLRPITLVAYEKMTPQSILTVAGVSNYELIPNPDLLKNMVTKYGKYDPEGLNYAKMILSHREELDIRTVW-RTEEYKERTRAFNEITDFTSDLPTSKAWGWRDLVRGIRKVAAPVLSTLFPMAAPLIGAADQFIGDLTKTNSAGGRYLSHAAGGRYRDVMDTWASGSETGSYSKHLKTRLESNNYEEVELPKPTKGVIFPVVHTVESAPGEAFGSLVVVIPGAYPELLDPNQQVLSYFKNDTGCVWGIGEDIPFEGDDMCYTALPLKEIKRNGNIVVEKIFAGPAMGPSAQLALSLLVNDIDEGIPRMVFTGEIADDEETVIPICGVDIKAIAAHEHGLPLIGCQPGVDEMVANTSLASHLIQSGALPVQKAQGACRRIKYLGQLMRTTASGMDEELQGLLQATMARAKEVKDAEVFKLLKLMSWTRKNDLTDHMYEWSKEDPDANKFGRLISTPPKHQEKPKGPDQHTAQEAKATRISLDAVKAGADFASPEWIAENNYRGPAPGQFKYYMITGRVPNPGEEYEDYVRKPITRPTDMDKIRRLANSVYGLPHQEPAPDDFYQAVVEVFAENGGRGPDQDQMQDLRDLARQMKRRPRPADARRQTRTPPRAATSGGSRFTPCRRRRRSV
>KU609575.1
MNTTKATATYLRSIMLPENGPASIPDDITERHILKQETSSYNLEVSDSGSGLLVCFPGAPGSRVGAHYRWNLNQTELEFDRWLETSQDLKKAFNYGRLISRKYDIQSSTLPAGLYALNGTLNAATFEGSLSEVESLTYNSLMSLTTNPQDKVNNQLVTKGITVLNLPTGFDKPYVRLEDETPQGSQSMNGARMRCTAAIAPRRYEIDLPSERLPTVAATGTPTTIYEGNADIVNSTTVTGDVTFQLAAEPANETRFDFILQFLGLDNDVPVVSVTSSTLVTADNYRGASAKFTQSIPTELITKPITRVRLAYQLNQQTEIGNAATLGATGPASVSFSSGNGNVPGVLRPITLVAYEKMTPQSILTVAGVSNYELIPNPDLLKNMVTKYGKYDPEGLNYAKMILSHREELDIRTVW-RTEEYKERTRAFTEITDFTSDLPTSKAWGWRDLVRGIRKVAAPVLSTLFPMAAPLIGAADQFIGDLTKTNSAGGRYQSHAAGGRYRDVMDTWASGSETGSYSKHLKTRLESNNYEEVELPKPTKGVIFPVVHTVENAPGEAFGSLVVVIPGAYPELLDPNQQVLSYFKNDTGCVWGIGEDIPFEGDDMCYTALPLKEIKRNGNIVVEKIFAGPAMGPSAQLALSLLVNDIDEGIPRMVFTGEIADDEETVIPICGVDIKAIAAHEHGLPLIGCQPGVDEMVANTSLASHLIQSGALPVQKAQGACRRMKYLGQLMRTTASGMDEELQGLLQATMARAKEVKDAEVFKLLKLMSWTRKNDLTDHMYEWSKEDPDAIKFGRLISTPPKHQEKPKGPDQHTAQEAKATRISLDAVKAGADFASPEWIAENNYRGPAPGQFKYYMITGRVPNPGEEYEDYVRKPITRPTDMDKIRRLANSVYGLPHQEPAPDDFYQAVVEVFAENGGRGPDQDQMKILRDLARQMKRRPRPADARRQTRTPPRAATSGGSRFTPS-GDDGEV
>KU609591.1
MNTTKATATYLRSIMLPENGPASIPDDITERHILKQETSSYNLEVSDSGSGLLVCFPGAPGSRVGAHYRWNLNQTELEFDRWLETSQDLKKAFNYGRLISRKYDIQSSTLPAGLYALNGTLNAATFEGSLSEVESLTYNSLMSLTTNPQDKVNNQLVTKGITVLNLPTGFDKPYVRLEDETPQGSQSMNGARMRCTAAIAPRRYEIDLPSERLPTVAATGTPTTIYEGNADIVNSTTVTGDVTFQLAAEPANETRFDFILQFLGLDNDVPVVSVTSSTLVTADNYRGASAKFTQSIPTELITKPITRVRLAYQLNRQTEIGNAATLGAKGPASVSFSSGNGNVPGVLRPITLVAYEKMTPQSILTVAGVSNYEPIPNPDLLKNMVTKYGKYDPEGLNYAKMILSHREELDIRTVW-RTEEYKERTRAFNEITDFTSDLPTSKAWGWRDLVRGIRKVAAPVLSTLFPMAAPLIGAADQFIGDLTKTNSAGGRYQSHAAGGRYRDVMDTWASGSETGSYSKHLKTRLESNNYEEVELPKPTKGVIFPVVHTVESAPGEAFGSLVVVIPGAYPELLDPNQQVLSYFKNDTGCVWGIGEDIPFEGDDMCYTALPLKEIKRNGNIVVEKIFAGPAMGPSAQLALSLLVNDIDEGIPRMVFTGEIADDEETVIPICGVDIKAIAAHEHGLPLIGCQPGVDEMVANTSLASHLIQSGALPVQKAQGACRRIKYLGQLMRTTASGMDEELQGLLQATMARAKEVKDAEVFKLLKLMSWTRKNDLTDHMYEWSKEDPDAIKFGRLISTPPKHQEKPKGPDQHTAQEAKATRISLDAVKAGADFASPEWIAENNYRGPAPGQFKYYMITGRVPNPGEEYEDYVRKPITRPTDMDKIRRLANSVYGLPHQEPAPDDFYQAVVEVFAENGGRGPDQDQMQDLRDLARQMKRRPRPADARRQTRTPPRAATSGGSRFTPS-GDDGEV
>KU609586.1
MNTTKATATYLRSIMLPENGPASIPDDITERHILKQETSSYNLEVSDSGSGLLVCFPGAPGSRVGAHYRWNLNQTELEFDRWLETSQDLKKAFNYGRLISRKYDIQSSTLPAGLYALNGTLNAATFEGSLSEVESLTYNSLMSLTTNPQDKVNNQLVTKGITVLNLPTGFDKPYVRLEDETPQGSQSMNGARMRCTAAIAPRRYEIDLPSERLPTVAATGTPTTIYEGNADIVNSTTVTGDVTFQLAAEPANETRFDFILQFLGLDNDVPVVSVTSSTLVTADNYRGASAKFTQSIPTELITKPITRVRLAYQLNQQAEIGNAATLGATGPASVSFSSGNGNVPGVLRPITLVAYEKMTPQSILTVAGVSNYELIPNPDLLKNMVTKYGKYDPEGLNYAKMILSHREELDIRTVW-RTEEYKERTRAFNEITDFTSDLPTSKAWGWRDLVRGIRKVAAPVLSTLFPMAAPLIGAADQFIGDLTKTNSAGGRYQSHAAGGRYRDVMDTWASGSETGSYSKHLKTRLESNNYEEVELPKPTKGVIFPVVHTVESAPGEAFGSLVVVIPGAYPELLDPNQQVLSYFKNDTGCVWGIGEDIPFEGDDMCYTALPLKEIKRNGNIVVEKIFAGPAMGPSAQLALSLLVNDIDEGIPRMVFTGEIADDEETVIPICGVDIKAIAAHEHGLPLIGCQPGVDEMVANTSLASHLIQSGALPVQKAQGACRRIKYLGQLMRTTASGMDEELQGLLQATMARAKEVKDAEVFKLLKLMSWTRKNDLTDHMYEWSKEDPDAIKFGRLISTPPKHQEKPKGPDQHTAQEAKATRISLDAVKAGADFASPEWIAENNYRGPAPGQFKYYMITGRVPNPGEEYEDYVRKPITRPTDMDKIRRLANSVYGLPHQEPAPDDFYQAVVEVFAENGGRGPDQDQMQDLRDLARQMKRRPRPADARRQTRTPPRAATSGGSRFTPS-GDDGEV
>AF078668.1
MNTTKATATYLRSIMLPENGPASIPDDITERHILKQETSSYNLEVSDSGSGLLVCFPGAPGSRVGAHYRWNLNQTELEFDQWLETSQDLKKAFNYGRLISRKYDIQSSTLPAGLYALNGTLNAATFEGSLSEVESLTYNSLMSLTTNPQDKVNNQLVTKGITVLNLPTGFDKPYVRLEDETPQGPQSMNGARMRCTAAIAPRRYEIDLPSERLPTVAATGTPTTIYEGNADIVNSTTVTGDVTFQLAAEPVNETRFDFILQFLGLDNDVPVVSVTSSTLVTADNYRGASAKFTQSIPTELITKPITRVKLAYQLNQQTAIGNAATLGAKGPPSVSFSSGNGNVPGVLRPITLVAYEKMTPQSILTVAGVSNYELIPNPDLLKNMVTKYGKYDPEGLNYAKMILSHREELDIRTVW-RTEEYKERTRAFNEITDFTSDLPTSKAWGWRDLVRGIRKVAAPVLSTLFPMAAPLIGAADQFIGDLTKTNSAGGRYLSHAAGGRYRDVMDTWASGSETGSYSKHLKTRLESNNYEEVELPKPTKGVIFPVVHTVESAPGEAFGSLVVVIPGAYPELLDPNQQVLSYFKNDTGCVWGIGEDIPFEGDDMCYTALPLKEIKRNGNIVVEKIFAGPAMGPSAQLALSLLVNDIDEGIPRMVFTGEIADDEETVIPICGVDIKAIAAHEHGLPLIGCQPGVDEMVANTSLASHLIQSGALPVQKAQGACRKIKYLGQLMRTTASGMDEELQGLLQATMARAKEVKDAEVFKLLKLMSWTRKNDLTDHMYEWSKEDPDAIKFGRLISTPPKHQEKPKGPDQHTAQEAKATRISLDAVKAGADFASPEWIAENNYRGPAPGQFKYYMITGRVPNPGVEYEDYVRKPITRPTDMDKIRRLANSVYGLPHQEPAPDDFYQAVVEVFAENGGRGPDQDQMQDLRDLARQMKRRPRPADARRQTRTPPRAATSGGSRFTPS-GDDGEV
>KU609589.1
MNTTKATATYLRSIMLPENGPASIPDDITERHILKQETSSYNLEVSDSGSGLLVCFPGAPGSRVGAHYRWNPNQTELEFDRWLETSQDLKKAFNYGRLISRKYDIQSSTLPAGLYALNGTLNAATFEGSLSEVESLTYNSLMSLTTNPQDKVNNQLVTKGITVLNLPTGFDKPYVRLEDETPQGPQSMNGARMRCTAAIAPRRYEIDLPSERLPTVAATGTPTTIYEGNADIVNSTTVTGDVTFQLAAEPVNETRFDFILQFLGLDNDVPVVSVTSSTLVTADNYRGASAKFTQSIPTELITKPITRVRLAYQLNQQTAIGNAAILGAIGPASVSFSSGNGNVPGVLRPITLVAYEKMTPQSILTVAGVSNYELIPNPDLLKNMVTKYGKYDPEGLNYAKMILSHREELDIRTVW-RTEEYKERTRAFNEITDFTSDLPTSKAWGWRDLVRGIRKVAAPVLSTLFPMAAPLIGAADQFIGDLTKTNSAGGRYLSHAAGGRYRDVMDTWASGSETGSYSKHLKTRLESNNYEEVELPKPTKGVIFPVVHTVESAPGEAFGSLVVVIPGAYPELLDPNQQVLSYFKNDTGCVWGIGEDIPFEGDDMCYTALPLKEIKRNGNIVVEKIFAGPAMGPSAQLALSLLVNDIDEGIPRMVFTGEIADDEETVIPICGVDIKAIAAHEHGLPLIGCQPGVDEMVANTSLASHLIQSGALPVQKAQGACRRIKYLGQLMRTTASGMDEELQGLLQATMARAKEVKDAEVFKLLKLMSWTRKNDLTDHMYEWSKEDPDAIKFGRLISTPPKHQEKPKGPDQHTAQEAKATRISLDAVKAGADFASPEWIAENNYRGPAPGQFKYYMITGRVPNPGEEYEDYVRKPITRPTDMDKIRRLANSVYGLPHQEPAPDDFYQAVVEVFAENGGRGPDQDQMQDLRDLARQMKRRPRPADARRQTRTPPRAATSGGSRFTPS-GDDGEV
>KU609573.1
MNTTKATATYLRSIMLPENGPASIPDDITERHILKQETSSYNLEVSDSGSGLLVCFPGAPGSRVGAHYRWNPNQTELEFDRWLETSQDLKKAFNYGRLISRKYDIQSSTLPAGLYALNGTLNAATFEGSLSEVESLTYNSLMSLTTNPQDKVNNQLVTKGITVLNLPTGFDKPYVRLEDETPQGPQSMNGARMRCTAAIAPRRYEIDLPSERLPTVAATGTPTTIYEGNADIVNSTTVTGDVTFQLAAEPVNETRFDFILQFLGLDNDVPVVSVTSSTLVTADNYRGASAKFTQSIPTELITKPITRVRLAYQLNQQTAIGNAAILGAIGPASVSFSSGNGNVPGVLRPITLVAYEKMTPQSILTVAGVSNYELIPNPDLLKNMVTKYGKYDPEGLNYAKMILSHREELDIRTVW-RTEEYKERTRAFNEITDFTSDLPTSKAWGWRDLVRGIRKVAAPVLSTLFPMAAPLIGAADQFIGDLTKTNSAGGRYLSHAAGGRYRDVMDTWASGSETGSYSKHLKTRLESNNYEEVELPKPTKGVIFPVVHTVESAPGEAFGSLVVVIPGAYPELLDPNQQVLSYFKNDTGCVWGIGEDIPFEGDDMCYTALPLKEIKRNGNIVVEKIFAGPAMGPSAQLALSLLVNDIDEGIPRMVFTGEIADDEETVIPICGVDIKAIAAHEHGLPLIGCQPGVDEMVANTSLASHLIQSGALPVQKAQGACRRIKYLGQLMRTTASGMDEELQGLLQATMARAKEVKDAEVFKLLKLMSWTRKNDLTDHMYEWSKEDPDAIKFGRLISTPPKHQEKPKGPDQHTAQEAKATRISLDAVKAGADFASPEWIAENNYRGPAPGQFKYYMITGRVPNPGEEYEDYVRKPITRPTDMDKIRRLANSVYGLPHQEPAPDDFYQAVVEVFAENGGRGPDQDQMQDLRDLARQMKRRPRPADARRQTRTPPRAATSGGSRFTPS-GDDGEV
>KU609571.1
MNTTKATATYLRSIMLPENGPASIPDDITERHILKQETSSYNLEVSDSGSGLLVCFPGAPGSRVGAHYRWNPNQTELEFDRWLETSQDLKKAFNYGRLISRKYDIQSSTLPAGLYALNGTLNAATFEGSLSEVESLTYNSLMSLTTNPQDKVNNQLVTKGITVLNLPTGFDKPYVRLEDETPQGPQSMNGARMRCTAAIAPRRYEIDLPSERLPTVAATGTPTTIYEGNADIVNSTTVTGDVTFQLAAEPVNETRFDFILQFLGLDNDVPVVSVTSSTLVTADNYRGASAKFTQSIPTELITKPITRVRLAYQLNQQTAIGNAAILGAIGPASVSFSSGNGNVPGVLRPITLVAYEKMTPQSILTVAGVSNYELIPNPDLLKNMVTKYGKYDPEGLNYAKMILSHREELDIRTVW-RTEEYKERTRAFNEITDFTSDLPTSKAWGWRDLVRGIRKVAAPVLSTLFPMAAPLIGAADQFIGDLTKTNSAGGRYLSHAAGGRYRDVMDTWASGSETGSYSKHLKTRLESNNYEEVELPKPTKGVIFPVVHTVESAPGEAFGSLVVVIPGAYPELLDPNQQVLSYFKNDTGCVWGIGEDIPFEGDDMCYTALPLKEIKRNGNIVVEKIFAGPAMGPSAQLALSLLVNDIDEGIPRMVFTGEIADDEETVIPICGVDIKAIAAHEHGLPLIGCQPGVDEMVANTSLASHLIQSGALPVQKAQGACRRIKYLGQLMRTTASGMDEELQGLLQATMARAKEVKDAEVFKLLKLMSWTRKNDLTDHMYEWSKEDPDAIKFGRLISTPPKHQEKPKGPDQHTAQEAKATRISLDAVKAGADFASPEWIAENNYRGPAPGQFKYYMITGRVPNPGEEYEDYVRKPITRPTDMDKIRRLANSVYGLPHQEPAPDDFYQAVVEVFAENGGRGPDQDQMQDLRDLARQMKRRPRPADARRQTRTPPRAATSGGSRFTPS-GDDGEV
>KU609568.1
MNTTKATATYLRSIMLPENGPASIPDDITERHILKQETSSYNLEVSDSGSGLLVCFPGAPGSRVGAHYRWNPNQTELEFDRWLETSQDLKKAFNYGRLISRKYDIQSSTLPAGLYALNGTLNAATFEGSLSEVESLTYNSLMSLTTNPQDKVNNQLVTKGITVLNLPTGFDKPYVRLEDETPQGPQSMNGARMRCTAAIAPRRYEIDLPSERLPTVAATGTPTTIYEGNADIVNSTTVTGDVTFQLAAEPVNETRFDFILQFLGLDNDVPVVSVTSSTLVTADNYRGASAKFTQSIPTELITKPITRVRLAYQLNQQTAIGNAAILGAIGPASVSFSSGNGNVPGVLRPITLVAYEKMTPQSILTVAGVSNYELIPNPDLLKNMVTKYGKYDPEGLNYAKMILSHREELDIRTVW-RTEEYKERTRAFNEITDFTSDLPTSKAWGWRDLVRGIRKVAAPVLSTLFPMAAPLIGAADQFIGDLTKTNSAGGRYLSHAAGGRYRDVMDTWASGSETGSYSKHLKTRLESNNYEEVELPKPTKGVIFPVVHTVESAPGEAFGSLVVVIPGAYPELLDPNQQVLSYFKNDTGCVWGIGEDIPFEGDDMCYTALPLKEIKRNGNIVVEKIFAGPAMGPSAQLALSLLVNDIDEGIPRMVFTGEIADDEETVIPICGVDIKAIAAHEHGLPLIGCQPGVDEMVANTSLASHLIQSGALPVQKAQGACRRIKYLGQLMRTTASGMDEELQGLLQATMARAKEVKDAEVFKLLKLMSWTRKNDLTDHMYEWSKEDPDAIKFGRLISTPPKHQEKPKGPDQHTAQEAKATRISLDAVKAGADFASPEWIAENNYRGPAPGQFKYYMITGRVPNPGEEYEDYVRKPITRPTDMDKIRRLANSVYGLPHQEPAPDDFYQAVVEVFAENGGRGPDQDQMQDLRDLARQMKRRPRPADARRQTRTPPRAATSGGSRFTPS-GDDGEV
>KU609576.1
MNTTKATATYLRSIMLPENGPASIPDDITERHILKQETSSYNLEVSDSGSGLLVCFPGAPGSRVGAHYRWNPNQTELEFDRWLETSQDLKKAFNYGRLISRKYDIQSSTLPAGLYALNGTLNAATFEGSLSEVESLTYNSLMSLTTNPQDKVNNQLVTKGITVLNLPTGFDKPYVRLEDETPQGPQSMNGARMRCTAAIAPRRYEIDLPSERLPTVAATGTPTTIYEGNADIVNSTTVTGDVTFQLAAEPVNETRFDFILQFLGLDNDVPVVSVTSSTLVTADNYRGASAKFTQSIPTELITKPITRVRLAYQLNQQTAIGNAAILGAIGPASVSFSSGNGNVPGVLRPITLVAYEKMTPQSILTVAGVSNYELIPNPDLLKNMVTKYGKYDPEGLNYAKMILSHREELDIRTVW-RTEEYKERTRAFTEITDFTSDLPTSKAWGWRDLVRGIRKVAAPVLSTLFPMAAPLIGAADQFIGDLTKTNSAGGRYLSHAAGGRYRDVMDTWASGSETGSYSKHLKTRLESNNYEEVELPKPTKGVIFPVVHTVESAPGEAFGSLVVVIPGAYPELLDPNQQVLSYFKNDTGCVWGIGEDVPFEGDDMCYTALPLKEIKRNGNIVVEKIFAGPAMGPSAQLALSLLVNDIDEGIPRMVFTGEIADDEETVIPICGVDIKAIAAHEHGLPLIGCQPGVDEMVANTSLASHLIQSGALPVQKAQGACRRIKYLGQLMRTTASGMDEELQGLLQATMARAKEVKDAEVFKLLKLMSWTRKNDLTDHMYEWSKEDPDAIKFGRLISTPPKHQEKPKGPDQHTAQEAKATRISLDAVKAGADFASPEWIAENNYRGPAPGQFKYCMITGRVPNPGEEYEDHVRKPITRPTDMDKIRRLANSVYGLPHQEPAPDDFYQAVVEVFAENGGRGPDQDQMQDLRDLARQMKRRPRPADARRQTRTPPRAATSGGSRFTPS-GDDGEV
>KX234591.1
MSTSKATATYLRSIMLPENGPASIPDDITERHILKQETSSYNLEVSESGSGLLVCFPGAPGSRVGAHYRWNQNQTALEFDQWLETSQDLKKAFNYGRLISRKYDIQSSTLPAGLYALNGTLNAATFEGSLSEVENLTYNSLMSLTTNPQDKVNNQIVTKGITVLNLPTGFDKPYVRLEDETPQGPQSMNGARMRCTAAIAPRRYEIDLPSERLPTVAATGAPTTIYEGNADIVNSTTVTGDITFQLENEPANETTFDFILQFLGLDNDVPVVTVTSSTLVTVENHRGASAKFTQSIPTEMITKPITRVKLAYKLNQQTAIENPATLGAMGPASVSFSSGNGNVPGVLRPITLVAYEKMTPQSILTVAGVSNYELIPNPDLLKNMVTKYGKYDPEGLNYAKMILSHREELDIRTVW-RTEEYKERTRAFKEITDFTSDLPTSKAWGWRDLVRGIRKVAAPVLSTLFPMAAPLIGAADQFIGDLTKTNSAGGRYLSHAAGGRYHDVMDSWASGSETGSYSKHLKTRLESNNYEEVELPKPTKGVIFPVVHTVESAPGEAFGSLVVVIPGAYPELLDPNQQVLSYFKNDTGCVWGIGEDIPFEGDDMCYTALPLKEIKRNGNIVVEKIFAGPAMEPSSQLALSLLVNDIDEGIPRMVFTGEIADDEETVIPICGVDIKAMAAHEHGLPLIGCQPGVDEMVANTSLASHLIQSGALPVQRAQGACRRIKYLGQLMRTTASGMDAELQGLLQATMARAKEVKDAEVFKLLKLMSWTRKNDLTDHMYEWSKEDPDAIKFGRLISTPPKHQEKPKGPDQHTAQEAKAARISLDAVKAGADFASPEWITENNYRGPAPGQFKYYMITGRVPNPGEEYEDYVRKPITRPTDMDKIRRLANSVYGLPHQEPAPDDFYQAVVEVFAENGGRGPDQDQMQDLRDLARQMKRRPRPAETRRQTKTPPRAATSSGSRFTPS-GDDGEV
>AY283780.1
MSTSKATATYLRSIMLPENGPASIPDDITERHILKQETSSYDLEVSESGSGLLVCFPGAPGSRVGAHYRWNPNQTALEFDQWLETSQDLKKAFNYGRLISRKYDIQSSTLPAGLYALNGTLNAATFEGSLSEVESLTYNSLMSLTTNPQDKVNNQLVTEGITVLNLPTGFDKPYVRLEDETPQGPQSMNGARMRCTAAIAPRRYEIDLPSERLPTVAATGTPTTIYEGNADIVNSTTVTGDITFQLENEPVNETRFDFILQFLGLDNDVPVVTVTSSALVTVDNHRGASAKFTQSIPTEMITKPITRVKLAYQLNQQTAIENAATLGARGPASVSFSSGNGNVPGVLRPITLVAYEKMTPQSILTVAGVCNYELIPNPDLLMNMVTKYGKYDPEGLNYAKMILSHREELDIRTVW-RTEEYKERTRAFKEITDFTSDLPTSKAWGWRDLVRGIRKVAAPVLSTLFPMAAPLIGAADQFIGDLTKTNSAGGRYQSHAAGGRYHDVMDSWASGSEAGSYSKHLKTRLESNNYEEVELPKPTKGVIFPVVHTVESAPGEAFGSLVVVIPGAYPELLDPNQQVLSHFKNDTGCVWGIGEDIPFEGDDMCYTALPLKEIKRNGNIVVEKIFAGPAMGPSSQLALSLLVNDIDEGIPRMVFTGEIADDEETVIPICGVDIKAMAAHEHGLPLIGCQPGVDEMVANTSLASYLIQSGALPVQKAQGACRRIKYLGQLMRTTASGMDAELQGLLQATMARAKEVKDAEVFKLLKLMSWTRKNDLTDHMYEWSKEDPDAIKFGRLVSTPPKHQEKPKGPDQHTAQEAKATRISLDAVKAGADFASPEWIAENNYRGPAPGQFKYYMITGRVPNPGEEYEDYVRKPITRPTDMDKIRRLANSVYGLPHQEPAPDDFYQAVVEVFAENGGRGPDQDQMQDLRDLARQMKRRPRPAETRRQTKTPPRAATSSGSRFTPS-GDDGEV
>JX174178.1
MSTSKATATYLRSIMLPENGPASIPDDITERHILKQETSSYNLEVSESGSGLLVCFPGAPGSRVGAHYRWNPNQTALEFDQWLETSQDLKKAFNYGRLISRKYDIQSSTLPAGLYALNGTLNAATFEGSLSEVESLTYNSLMSLTTNPQDKVNNQLVTKGITVLNLPTGFDKPYVRLEDETPQGPQSMNGARMRCTAAIAPRRYEIDLPSERLPTVAATATPTTIYEGNADIVNSTTVTGDITFQLEAEPANETVFDFILQFLGLDNDVPVVTVTSSTLVTVDNHRKASAKFTQSIPTEMITKPITRVKLAYQLNQQTAIANAATLGANGPASVSFSSGNGNVPGVLRPITLVAYEKMTPQSILTVAGVSNYELIPNPDLLKNMVTKYGKYDPEGLNYAKMILSHREELDIRTVW-RTEEYKERTRAFKEITDFTSDLPTSKAWGWRDLVRGIRKVAAPVLSTLFPMAAPLIGAADQFIGDLTRTNSAGGRYLSHAAGGRYHDVMDSWASGSEAGSYSKHLKTRLESNNYEEVELPKPTKGVIFPVVHTVESAPGEAFGSLVVVIPGAYPELLDPNQQVLSYFKNDTGCVWGIGEDIPFEGDDMCYTALPLKEIKRNGNIVVEKIFAGPAMGPSSQLALSLLVNDIDEGIPRMVFTGEIADDEETVIPICGVDIKAMAAHEHGLPLIGCQPGVDEMVANTSLASHLIQSGALPVQKAQGACRRIKYLGQLMRTTASGMDAELQGLLQATMARAKEVKDAEVFKLLKLMSWTRKNDLTDHMYEWSKEDPDAIKFGRLVSTPPKHQEKPKGPDQHTAQEAKATRISLDAVKAGADFASPEWIAENNYRGPAPGQFKYYMITGRVPNPGEEYEDYVRKPITRPTDMDKIRRLANSVYGLPHQEPAPDDFYQAVVEVFAENGGRGPDQDQMQDLRDLARQMKRRPRPAETRRQTKTPPRAATSSGSRFTPS-GDDGEV
>MH010544.1
MSTSKATATYLRSIMLPENGPASIPDDITERHILKQETSSYNLEVSESGSGLLVCFPGAPGSRVGAHYRWNLNQTALEFDQWLETSQDLKKAFNYGRLISRKYDIQSSTLPAGLYALNGTLNAATFEGSLSEVESLTYNSLMSLTTNPQDKVNNQLVTKGITVLNLPTGFDKPYVRLEDETPQGPQTMNGARMRCTAAIAPRRYEIDLPSERLPTVAATGTPTTIYEGNADIVNSTTVTGDITFQLEAEPVNETRFDFILQFLGLDNDVPVVTVTSSTLVTADNHRGASAKFTQSIPTEMITKPITRVKLAYQLNQQTAIANAATLGAKGPASVSFSSGNGNVPGVLRPITLVAYEKMTPQSILTVAGVSNYELIPNPDLLKNMVTKYGKYDPEGLNYAKMILSHREELDIRTVW-RTEEYKERTRAFTEITDFTSDLPTSKAWGWRDLVRGIRKVAAPVLSTLFPMAAPLIGAADQFIGDLTKTNSAGGRYLSHAAGGRYHDVMDSWASGSEAGSYSKHLKTRLESNNYEEVELPKPTKGVIFPVVHTVESAPGEAFGSLVVVIPGAYPELLDPNQQVLSYFKNDTGCVWGIGEDIPFEGDDMCYTALPLKEIKRNGNIVVEKIFAGPAMGPSSQLALSLLVNDIDEGIPRMVFTGEIADDEETVIPICGVDIKAIAAHEHGLPLIGCQPGVDEMVANTSLASHLIQSGALPVQKAQGACRRIKYLGQLMRTTASGMDAELQGLLQATMARAKEVKDAEVFKLLKLMSWTRKNDLTDHMYEWSKEDPDAIKFGRLVSTPPKHQEKPKGPDQHTAQEAKATKISLDAVKAGADFASPEWIAENNYRGPAPGQFKYYMITGRVPNPGEEYEDYVRKPITRPTDMDKIRRLANSVYGLPHQEPAPDDFYQEVVEVFAENGGRGPDQDQMQDLRDLARQMKRRPRPAETRRQTKTPPRAATSGGSRFTPS-GDDGEV
>D26526.1
MSTSKATATYLRSIMLPENGPASIPDDITERHILKQETSSYNLEVSESGSGLLVCFPGAPGSRVGAHYRWNLNQTALEFDQWLETSQDLKKAFNYGRLISRKYDIQSSTLPAGLYALNGTLNAATFEGSLSEVESLTYNSLMSLTTNPQDKVNNQLVTKGITVLNLPTGFDKPYVRLEDETPQGPQSMNGARMRCTAAIAPRRYEIDLPSERLPTVAATGTPTTIYEGNADIVNSTTVTGDITFQLEAEPANETRFDFILQFLGLDNDVPVVTVTSSTLVTVDNHRGASAKFTQSIPTEMITKPITRVKLAYQLNQQTAIANAATLGAKGPASVSFSSGNGNVPGVLRPITLVAYEKMTPQSILTVAGVSNYELIPNPDLLKNMVTKYGKYDPEGLNYAKMILSHREELDIRTVW-RTEEYKERTRAFKEITDFTSDLPTSKAWGWRDLVRGIRKVAAPVLSTLFPMAAPLIGAADQFIGDLTKTNSAGGRYLSHAAGGRYHDVMDSWASGSEAGSYSKHLKTRLESNNYEEVELPKPTKGVIFPVVHTVESAPGEAFGSLVVVIPGAHPELLDPNQQVLSYFKNDTGCIWGIGEDIPFEGDDMCYTALPLKEIKRNGNIVVEKIFAGPAMGPSSQLALSLLVNDIDEGIPRMVFTGEIADDEETVIPICGVDIKAMAAHEHGLPLIGCQPGVDEMVANTSLASHLIQSGALPVQKAQGACRRIKYLGQLMRTTASGMDAELQGLLQATMARAKEVKDAEVFKLLKLMSWTRKNDLTDHMYEWSKEDPDAIKFGRLISTPPKHQEKPKGPDQHTAQEAKATRISLDAVKAGADFASPEWIAENNYRGPSPGQFKYYMITGRVPNPGEEYEDYVRKPITRPTDMDKIRRLANSVYGLPHQEPAPDDFYQAVVEVFAENGGRGPDQDQMQDLRDLARQMKRRPRPAETRRQTKTPPRAATSSGSRFTPS-GDDGEV
>KU609593.1
MSTSKATATYLRSIMLPENGPASIPDDITERHILKQETSSYNLEVSESGSGLLVCFPGAPGSRVGAHYRWNLNQTALEFDQWLETSQDLKKAFNYGRLISRKYDIQSSTLPAGLYALNGTLNAATFEGSLSEVESLTYNSLMSLTTNPQDKVNNQLVTKGITVLNLPTGFDKPYVRLEDETPQGPQSMNGARMRCTAAIAPRRYEIDLPSERLPTVAATGTPTTIYEGNADIVNSTAVTGDITFQLEAEPVNETRFDFILQFLGLDNDVPVVTVTSSTLVTADNYRGASAKFTQSIPTEMITKPITRVKLAYQLNQQTAIANAATLGAKGPASVSFSSGNGNVPGVLRPITLVAYEKMTPQSILTVAGVSNYELIPNPDLLKNMVTKYGKYDPEGLNYAKMILSHREELDIRTVW-RTEEYKERTRAFKEITDFTSDLPTSKAWGWRDLVRGIRKVAAPVLSTLFPMAAPLIGAADQFIGDLTKTNSAGGRYLSHAAGGRYHDVMDSWASGSEAGSYSKHLKTRLESNNYEEVELPKPTKGVIFPVVHTVESAPGEAFGSLVVVIPGAYPELLDPNQQVLSYFKNDTGCVWGIGEDIPFEGDDMCYTALPLKEIKRNGNIVVEKIFAGPAMGPSSQLALSLLVNDIDEGIPRMVFTGEIADDEETVIPICGVDIKAIAAHEHGLPLIGCQPGVDEMVANTSLASHLIQSGALPVQKAQGACRRIKYLGQLMRTTASGMDAELQGLLQATMARAKEVKDAEVFKLLKLMSWTRKNDLTDHMYEWSKEDPDAIKFGRLVSTPPKHQEKPKGPDQHTAQEAKATRISLDAVKAGADFASPEWIAENNYRGPSPGQFKYYMITGRVPNPGEEYEDYVRKPITRPTDMDKIRRLANSVYGLPHQEPAPDDFYQAVVEVFAENGGRGPDQDQMQDLRDLARQMKRRPRPAETRRQTKTPPRAATSSGSRFTPS-GDDGEV
>NC_001915.1
MSTSKATATYLRSIMLPENGPASIPDDITERHILKQETSSYNLEVSESGSGLLVCFPGAPGSRVGAHYRWNLNQTALEFDQWLETSQDLKKAFNYGRLISRKYDIQSSTLPAGLYALNGTLNAATFEGSLSEVESLTYNSLMSLTTNPQDKVNNQLVTKGITVLNLPTGFDKPYVRLEDETPQGPQSMNGARMRCTAAIAPRRYEIDLPSERLPTVAATGTPTTIYEGNADIVNSTAVTGDITFQLEAEPVNETRFDFILQFLGLDNDVPVVTVTSSTLVTADNYRGASAKFTQSIPTEMITKPITRVKLAYQLNQQTAIANAATLGAKGPASVSFSSGNGNVPGVLRPITLVAYEKMTPQSILTVAGVSNYELIPNPDLLKNMVTKYGKYDPEGLNYAKMILSHREELDIRTVW-RTEEYKERTRAFKEITDFTSDLPTSKAWGWRDLVRGIRKVAAPVLSTLFPMAAPLIGAADQFIGDLTKTNSAGGRYLSHAAGGRYHDVMDSWASGSEAGSYSKHLKTRLESNNYEEVELPKPTKGVIFPVVHTVESAPGEAFGSLVVVIPEAYPELLDPNQQVLSYFKNDTGCVWGIGEDIPFEGDDMCYTALPLKEIKRNGNIVVEKIFAGPAMGPSSQLALSLLVNDIDEGIPRMVFTGEIADDEETVIPICGVDIKAIAAHEHGLPLIGCQPGVDEMVANTSLASHLIQGGALPVQKAQGACRRIKYLGQLMRTTASGMDAELQGLLQATMARAKEVKDAEVFKLLKLMSWTRKNDLTDHMYEWSKEDPDAIKFGRLVSTPPKHQEKPKGPDQHTAQEAKATRISLDAVKAGADFASPEWIAENNYRGPSPGQFKYYMITGRVPNPGEEYEDYVRKPITRPTDMDKIRRLANSVYGLPHQEPAPDDFYQAVVEVFAENGGRGPDQDQMQDLRDLARQMKRRPRPAETRRQTKTPPRAATSSGSRFTPS-GDDGEV
>JF440810.1
MNTNKATATYLKSIMLPETGPASIPDDITERHILKQETSSYNLEVSDSGSGLLVCFPGAPGSRVGAHYKWNANQTALEFDQWLETSQDLKKAFNYGRLISRKYDIQSSTLPAGLYALNGTLNAATFEGSLSEVESLTYNSLMSLTTNPQDKVNNQLVTKGITVLNLPTGFDKPYVRLEDETPQGLLSMNGAKMRCTAAIAPRRYEIDLPSERLPPATATGTLTTMYEGNADIVNSTTVTGDISFSLAAAPAAETTFEFQLDFLGLDNNVPVVTVISIALATRENYLGVSAKMTQAIPTESITKPITRVRLSYKLNQQTEIGNAATLGALGPATVSFSSGNGNVPGVLRPITLVAYEKMTPQSILTVAGVSNYELIPNPDLLKNMVTKYGKYDPEGLNYAKMILSHREELDIRTVW-RTEDYKERTRVFNEITDFSSDLPTSKAWGWRDIVRGIRKVAAPVLSTLFPMAAPLIGMADQFIGDLTKTNAAGGRYNSMAAGGHHRDVMESWASGKQDGRFSQNLKNRLESANYEEVELPPPQKGVIVPVVHTVKSAPGEAFGSLAIIIPGEYPELLDANQQVLSHFANDTGGVWGLGEDVPFEGDNMCYTALPLKEIKKNGNIIVEKIFAGPIMGPSAQLGLSLLVNDIDEGVPRMVFTGEIAEDEETIIPICGVDIKAIAAHEQGLPLIGNQPGVDEEVKNTSLAAHLIQSGTLPVQKAKGASKRIKYLGELMQTTASGMDEELQSLLAATMARAKAVKDAEIYKLLRLMSWTRKNDLTDHMYEWSREDPDAIKFGKLISTPPKHPEKPKGPDQHQAQEAKAIRISLDAVRAGANFATTEWVAENNYRGPSPGQFKYYMITGETPDPGEEYDDYIKRPIVKPTDMTKIRRLANSVYGLPHQEPAPEPFYEAVAAVFADNGGRGPDQDQMQDLRELARHMKRHPKNAATPRRTRPPAEKAPSSGSRYIPP-GFDGEV
>KY315690.1
MNTNKATAPYLKSIMLPETGPSSIPDDITERHILKQETSSYNLEVSDSGSGVLVCFPGAPGSRVGAHYRWNVNQTELEFDQWLETSQDLKKAFNYGRLISRKYEVQSSTLPAGLYALNGTINAATFEGSLSEVESLSYNSLMSLTTNPQDKVNNQLVTKGVTVLNLPTGFDKPYVRLEDETPQGLQSMNGAKMRCTAAIAPRRYEIDLPSQRLPTVPVTGTLTTIYEGNADIVNSTTVTGDISLSLANKPAADTKFDFQLDFLGLDNDVPVVTVTSSVLVNADNYRGASAKMTMSIPTENITKPITRVKLSYKINQQTAIDNPATLGTLGPASVSFSSGSGNVPGVLRPITLVAYEKMTPLSILTVSGVSNYELIPNPELLKNMVTRYGKYDPEGLNYAKMILSHREELDIRTVW-KTEEYKERTRVLNEITDFSSDLPTSKAWGWRDIVRGIRKVAAPVLSTLFPMATPLIGAADQLIGDLTNTNAAGGRYRSMAAGGRHKDVMDSWASGGPDGRFSQALKNRLESANYEEVELPPPSKGVIVPVVHTVQSAPGEAFGSLAIIIPGEYPELLDANQQVLSYFANDTGCVWGIGEDIPFEGDDMCYTALPLKEIKPNGNIIVEKIFAGPIMGPSAQLGLSLLVNSIEEGVPRMVFTGEIAADGETIIPICGVDIKAIAAHEQGLPLIGCQPGVDEEVSNTSLAAHLIQTGTLPVQKATGASKRIKYLGELMSSIASGMDEELQRLLSATMARAKEVKDAEIVKLLRLMSWTRKNDLTDHMYEWSKEDPDAIKFGRLISTPPKHPEKPKGPSQHAAQEARAVRISLDAVRAGAEFATPEWIATNDYRGPSPGQFKYYLITGRTPDPNDGYEDYIKQTITRPTDMNKIRRLANSVYGLPHQEPAPEEFYEAVAAVFADNDGRGPDQDQMQDLRELARRMKRRPRTAEAPRRTRVPAEPAPQRTSRFTPR-GEDAEV
>AY780919.1
MSTNKATATYLKSIMLPETGPSSIPDDITERHILKQETSSYNLEVSDSGSGVLVCFPGAPGSRVGAHYRWNVNQTELEFDQWLETSQDLKKAFNYGRLISRKYDVQSSTLPAGLYALNGTINAATFEGSLSEVESLSYNSLMSLTTNPQDKVNNQLVTKGVTVLNLPTGFDKPYVRLEDETPQGLQSMNGAKMRCTAAIAPRRYEIDLPSQRLPTVPATGTLTTIYEGNADIVNSTTVTGDISFSLANNPTADIKFDFQLDFLGLDNDVPVVTVTSSVLVNADNYRGASAKMTMSIPTENITKPITRVKLSYKVNQQTAIANPATLGTLGPASVSFSSGNGNVPGVLRPITLVAYEKMTPQSILTVAGVSNYELIPNPELLKNMVTRYGKYDPEGLNYAKMILSHREELDIRTVW-KTEEYKERTRVFNEITDFSSDLPTSKAWGWRDIVRGIRKVAAPVLSTLFPMAAPLIGVADQLIGDLTNTNAAGGRYRSMAAGGRYKDVMDSWASGGPDGKFSQALKNRLESANYEEVELPPPSKGVIFPVVHTVQSAPGEAFGSLAIIIPGEYPELLDANQQVLSHFANDTGCVWGIGEDIPFEGDDMCYTALPLKEIKPNGNIIVEKILAGPIMGPSAQLGLSLLVNSIEEGVPRMVFTGEIAADEETIIPICGVDIKAIAAHEQGLPLIGCQPGVDEEVSNTSLAAHLIQTGTLPVQKAKGANKRIKYLGELMSSIASGMDEELQRLLSATMARAKEVKDAEIFKLLKLMSWTRKNDLTDHMFEWSKEDPDAIKFGRLISTPPKHPEKPKGPNQHAAQEARAVRISLDAVRAGAEFATPEWVATNDYRGPSPGQFKYYLITGRTPDPNDGYEDYIKQTITKPTDMNKIRRLANSVYGLPHQEPAPEEFYDAVAAVFADNDGRGPDQDQMQDLRELARRTKRRPRTAEAPRRTRAPAEPAPQRSSRFTPR-GEEAEV
>KY548517.1
MNTNKATATYLKSIMLPETGPSSIPDDITERHILKQETSSYNLEVSDSGSGVLVCFPGAPGSRVGAHYRWNVNQTELEFDQWLETSQDLKKAFNYGRLISRKYDVQSSTLPAGLYALNGTINAATFEGSLSEVESLSYNSLMSLTTNPQDKVNNQLVTKGVTVLNLPTGFDKPYVRLEDETPQGLQSMNGAKMRCTAAIAPRRYEIDLPSQRLPTVSATGTLATIYEGNADIVNSTTVTGDISFSLANNPPADTKFDFQLDFLGLDNDVPVVTATSTVLVNADNYRGASAKMTMSIPTEKITKPITRVKLSYKVNQQAAIANPATLGTLGPASVSFSSGNGNVPGVLRPITLVAYEKMTPQSILTVAGVSNYELIPNPELLKNMVTRYGKYDPEGLNYAKMILSHREELDIRTVW-KTEEYKERTRVFNEITDFSSDLPTSKAWGWRDIVRGIRKVAAPVLSTLFPMAAPLIGAADQLIGDLTNTNAAGGRYRSMAAGGRYKDVMDSWASGGPDGKFSQALKNRLESANYEEVELPPPSKGVIVPVVHTVQSAPGEAFGSLAIIIPGEYPELLDANQQVLSHFANDTGCVWGIGEDIPFEGDDMCYTALPLKEIKPNGSIIVEKIFAGPIMGPSAQLGLSLLVNDIEEGVPRMVFTGEIAADEETIIPICGVDIKAIAAHEQGLPLIGCQPGVDEEVSNTSLAAHLIQTGTLPVQKAQGANKRIKYLGVLMASTASGMDEELQRLLSATMARAKEVKDAEIFKLLKLMSWTRKNDLTDHMFEWSKEDPDAIKFGRLISTPPKHPEKPKGPDQHAAQEARAVRISLDAVRAGAEFATPEWVAQNNYRGPSPGQFKYHLITGRTPNPDDEYEDYIKQPITKPTDMNKIRRLANSVYGLPHQEPAPEEFYDAVAAVFADNDGRGPDQDQMQDLRELARRMKRRPRTAETPRRARAPAEPAPQRSSRFTPR-GEEAEV
>KY548512.1
MNTNKATATYLKSIMLPETGPSSIPDDITERHILKQETSSYNLEVSDSGSGVLVCFPGAPGSRVGAHYRWNVNQTELEFDQWLETSQDLKKAFNYGRLISRKYDVQSSTLPAGLYALNGTINAATFEGSLSEVESLSYNSLMSLTTNPQDKVNNQLVTKGVTVLNLPTGFDKPYVRLEDETPQGLQSMNGAKMRCTAAIAPRRYEIDLPSQRLPTVPATGTLATIYEGNADIVNSTTVTGDISFSLANNPPADIKFDFQLDFLGLDNDVPVVTATSSVLVNADNYRGASAKMTMSIPTEKITKPITRVKLSYKVNQQAAIANPATLGTLGPASVSFSSGNGNVPGVLRPITLVAYEKMTPQSILTVAGVSNYELIPNPELLKNMVTRYGKYDPEGLNYAKMILSHREELDIRTVW-KTEEYKERTRVFNEITDFSSDLPTSKAWGWRDIVRGIRKVAAPVLSTLFPMAAPLIGAADQLIGDLTNTNAAGGRYRSMAAGGRYKDVMDSWASGGPDGKFSQALKNRLESANYEEVELPPPSKGVIVPVVHTVQSAPGEAFGSLAIIIPGEYPELLDANQQVLSYFANDTGCVWGIGEDIPFEGDDMCYTALPLKEIKPNGSIIVEKIFAGPIMGPSAQLGLSLLVNNIEEGVPRMVFTGEIAADEETIIPICGVDIKAIAAHEQGLPLIGCQPGVDEEVSNTSLAAHLIQTGTLPVQKAQGANKRIKYLGELMASTASGMDEELQRLLSATMARAKEVKDAEIFKLLKLMSWTRKNDLTDHMFEWSKEDPDAIKFGRLISTPPKHPEKPKGPDQHAAQEARAVRISLDAVRAGAEFATPEWIAQNNYRGPSPGQFKYYLITGRTPNPDDEYEDYIKQTITKPTDMNKIRRLANSVYGLPHQEPAPEEFYDAVAAVFADNDGRGPDQDQMQDLRELARRMKRRPRTAETPRRARAPAEPAPQRSSRFTPR-GEEAEV
>KY548510.1
MNTNKATATYLKSIMLPETGPSSIPDDITERHILKQETSSYNLEVSDSGSGVLVCFPGAPGSRIGAHYRWNVNQTELEFDQWLETSQDLKKAFNYGRLISRKYDVQSSTLPAGLYALNGTINAATFEGSLSEVESLSYNSLMSLTTNPQDKVNNQLVTKGVTVLNLPTGFDKPYVRLEDETPQGLQSMNGAKMRCTAAIAPRRYEIDLPSQRLPTVPATGTLATIYEGNADIVNSTTVTGDISFSLANNPPADIKFDFQLDFLGLDNDVPVVTATSSVLVNADNYRGASAKMTMSIPTENITKPITRVKLSYKVNQHAAIANPATLGTLGPASVSFSSGNGNVPGVLRPITLVAYEKMTPQSILTVAGVSNYELIPNPELLKNMVTRYGKYDPEGLNYAKMILSHREELDIRTVW-KTEEYKERTRVFNEITDFSSDLPTSKAWGWRDIVRGIRKVAAPVLSTLFPMAAPLIGAADQLIGDLTNTNAAGGRYRSMAAGGRYKDVMDSWASGGPDGKFSQALKNRLESANYEEVELPPPSKGVIVPVVHTVQSAPGEAFGSLAIIIPGEYPELLDANQQVLSYFANDTGCVWGIGEDIPFEGDDMCYTALPLKEIKPNGSIIVEKIFAGPIMGPSAQLGLSLLVNNIEEGVPRMVFTGEIAADEETIIPICGVDIKAIAAHEQGLPLIGCQPGVDEEVSNTSLAAHLIQTGTLPVQKAQGANKRIKYLGELMASTASGMDEELQRLLSATMARAKEVKDAEIFKLLKLMSWTRKNDLTDHMFEWSKEDPDAIKFGRLISTPPKHPEKPKGPDQHAAQEARAVRISLDAVRAGAEFATPEWVAQNNYRGPSPGQFKYYLITGRTPNPDDEYEDYIKQTITKPTDMNKIRRLANSVYGLPHQEPAPEEFYDAVAAVFADNDGRGPDQDQMQDLRELARRMKRRPRTAETPRRARAPAEPAPQRSSRFTPR-GEEAEV
>KY548518.1
MNTNKATATYLKSIMLPETGPSSIPDDITERHILKQETSSYNLEVSDSGSGVLVCFPGAPGSRIGAHYRWNVNQTELEFDQWLETSQDLKKAFNYGRLISRKYDVQSSTLPAGLYALNGTINAATFEGSLSEVESLSYNSLMSLTTNPQDKVNNQLVTKGVTVLNLPTGFDKPYVRLEDETPQGLQSMNGAKMRCTAAIAPRRYEIDLPSQRLPTVPATGTLATIYEGNADIVNSTTVTGDISFSLANNPPADTKFDFQLDFLGLDNDVPVVTATSSVLVNADNYRGASAKMTMSIPTENITKPITRVKLSYKVNQQAAIANPATLGTLGPASVSFSSGNGNVPGVLRPITLVAYEKMTPQSILTVAGVSNYELIPNPELLKNMVTRYGKYDPEGLNYAKMILSHREELDIRTVW-KTEEYKERTRVFNEITDFSSDLPTSKAWGWRDIVRGIRKVAAPVLSTLFPMAAPLIGAADQLIGDLTNTNAAGGRYRSMAAGGRYRDVMDSWASGGPDGKFSQALKNRLESANYEEVELPPPSKGVIVPVVHTVQSAPGEAFGSLAIIIPGEYPELLDANQQVLSYFANDTGCVWGIGEDIPFEGDDMCYTALPLKEIKPNGSIIVEKIFAGPIMGPSAQLGLSLLVNNIEEGVPRMVFTGEIAADEETIIPICGVDIKAIAAHEQGLPLIGCQPGVDEEVSNTSLAAHLIQTGTLPVQKALGANKRIKYLGELMASTASGMDEELQRLLSATMARAKEVKDAEIFKLLKLMSWTRKNDLTDHMFEWSKEDPDAIKFGRLISTPPKHPEKPKGPDQHAAQEARAVRISLDAVRAGAEFATPEWIAQNNYRGPSPGQFKYYLITGRTPNPDDEYEDYIKQTITKPTDMNKIRRLANSVYGLPHQEPAPEEFYDAVAAVFADNDGRGPDQDQMQDLRELARRMKRRPRTAETPRRARAPAEPAPQRSSRFTPR-GEEAEV
>KY548516.1
MNTNKATATYLKSIMLPETGPSSIPDDITERHILKQETSSYNLEVSDSGSGVLVCFPGAPGSRIGAHYRWNVNQTELEFDQWLETSQDLKKAFNYGRLISRKYDVQSSTLPAGLYALNGTINAATFEGSLSEVESLSYNSLMSLTTNPQDKVNNQLVTKGVTVLNLPTGFDKPYVRLEDETPQGLQSMNGAKMRCTAAIAPRRYEIDLPSQRLPTVPATGTLATIYEGNADIVNSTTVTGDISFSLANNPPADTKFDFQLDFLGLDNDVPVVTATSSVLVNADNYRGASAKMTMSIPTENITKPITRVKLSYKVNQQAAIANPATLGTLGPASVSFSSGNGNVPGVLRPITLVAYEKMTPQSILTVAGVSNYELIPNPELLKNMVTRYGKYDPEGLNYAKMILSHREELDIRTVW-KTEEYKERTRVFNEITDFSSDLPTSKAWGWRDIVRGIRKVAAPVLSTLFPMAAPLIGAADQLIGDLTNTNAAGGRYRSMAAGGRYRDVMDSWASGGPDGKFSQALKNRLESANYEEVELPPPSKGVIVPVVHTVQSAPGEAFGSLAIIIPGEYPELLDANQQVLSYFANDTGCVWGIGEDIPFEGDDMCYTALPLKEIKPNGSIIVEKIFAGPIMGPSAQLGLSLLVNNIEEGVPRMVFTGEIAADEETIIPICGVDIKAIAAHEQGLPLIGCQPGVDEEVSNTSLAAHLIQTGTLPVQKALGANKRIKYLGELMASTASGMDEELQRLLSATMARAKEVKDAEIFKLLKLMSWTRKNDLTDHMFEWSKEDPDAIKFGRLISTPPKHPEKPKGPDQHAAQEARAVRISLDAVRAGAEFATPEWIAQNNYRGPSPGQFKYYLITGRTPNPDDEYEDYIKQTITKPTDMNKIRRLANSVYGLPHQEPAPEEFYDAVAAVFADNDGRGPDQDQMQDLRELARRMKRRPRTAETPRRARAPAEPAPQRSSRFTPR-GEEAEV
>KY548513.1
MNTNKATATYLKSIMLPETGPSSIPDDITERHILKQETSSYNLEVSDSGSGVLVCFPGAPGSRIGAHYRWNVNQTELEFDQWLETSQDLKKAFNYGRLISRKYDVQSSTLPAGLYALNGTINAATFEGSLSEVESLSYNSLMSLTTNPQDKVNNQLVTKGVTVLNLPTGFDKPYVRLEDETPQGLQSMNGAKMRCTAAIAPRRYEIDLPSQRLPTVPATGTLATIYEGNADIVNSTTVTGDISFSLANNPPADTKFDFQLDFLGLDNDVPVVTATSSVLVNADNYRGASAKMTMSIPTENITKPITRVKLSYKVNQQAAIANPATLGTLGPASVSFSSGNGNVPGVLRPITLVAYEKMTPQSILTVAGVSNYELIPNPELLKNMVTRYGKYDPEGLNYAKMILSHREELDIRTVW-KTEEYKERTRVFNEITDFSSDLPTSKAWGWRDIVRGIRKVAAPVLSTLFPMAAPLIGAADQLIGDLTNTNAAGGRYRSMAAGGRYRDVMDSWASGGPDGKFSQALKNRLESANYEEVELPPPSKGVIVPVVHTVQSAPGEAFGSLAIIIPGEYPELLDANQQVLSYFANDTGCVWGIGEDIPFEGDDMCYTALPLKEIKPNGSIIVEKIFAGPIMGPSAQLGLSLLVNNIEEGVPRMVFTGEIAADEETIIPICGVDIKAIAAHEQGLPLIGCQPGVDEEVSNTSLAAHLIQTGTLPVQKALGANKRIKYLGELMASTASGMDEELQRLLSATMARAKEVKDAEIFKLLKLMSWTRKNDLTDHMFEWSKEDPDAIKFGRLISTPPKHPEKPKGPDQHAAQEARAVRISLDAVRAGAEFATPEWIAQNNYRGPSPGQFKYYLITGRAPNPDDEYEDYIKQTITKPTDMNKIRRLANSVYGLPHQEPAPEEFYDAVAAVFADNDGRGPDQDQMQDLRELARRMKRRPRTAETPRRARAPAEPAPQRSSRFTPR-GEEAEV
>KX523800.1
MNTNKATATYLKSIMLPETGPASIPDDITERHILKQETSSYNLEVSESGSGILVCFPGAPGSRIGAHYRWNANQTGLEFDQWLETSQDLKKAFNYGRLISRKYDIQSSTLPAGLYALNGTLNAATFEGSLSEVESLTYNSLMSLTTNPQDKVNNQLVTKGVTILNLPTGFDKPYVRLEDETPQGLQSMNGAKMRCTAAIAPRRYEIDLPSQRLPPVTATGALTTLYEGNADIVNSTTVTGDINFSLTEQPAVETKFDFQLDFMGLDNDVPVVTVVSSVLATNDNYRGVSAKMTQSIPTEKITKPITRVKLAYKINQQTAIGNAATLGHKGPPSVSFSSGNGNVPGVLRPITLVAYEKMTPQSILTVAGIANYELIPNPKLLKNMGTNYGKYDPQGLNYPKIILSHREELDIRTVW-RTKEYKERTRAFNENTEFTSDLPTSKAWGWRHLIQDIRKTTPPVPSTLGPKPNPRKGAADKHTPHRTKTNAAEGHNLSHAAGGRYRDVMDTWASGSETESDPKKIYTPQKTRSYQKEERSQPTPQKKLTALAKEKSPQGEALGSLAIEIPGAYPELLDPNQQVISYFKNDTGSVWGIGEDIPFEGDDMCYTALPLKEIKRNGNIVVEKIFAGPAMGPSAQLELSLLVNDIDDGVPRMVFTGEIADDEEAVIPICGVDIKAIAAHEQGLPLIGNQPGVDEEVRNTSLAAHLIQTGTLPVQRAKGSNKRIKYLGELMASNASGMDEELQRLLNATMARAKEVQDAEIYKLLKLMAWTRKNDLTDHMYEWSKEDPNALKFGKLISTPPKHPEKPKGPDQHHAQEARATRISLDAVRAGADFATPEWVALNNYRGPSPGRFKYYLITGREPEPGDEYEDYIKQPIVKPTDMNKIRRLANSMYGLPHQEPAPEEFYDAVAAVFAQNGGRGPDQDQMQDLRELARQMKRRPRNADAPRRTRAPAEPAPPGRSRFTPS-GDNAEV
>KX523803.1
MNTNKATATYLKSIMLPETGPASIPDDITERHILKQETSSYNLEVSESGSGILVCFPGAPGSRIGAHYRWNANQTGLEFDQWLETSQDLKKAFNYGRLISRKYDIQSSTLPAGLYALNGTLNAATFEGSLSEVESLTYNSLMSLTTNPQDKVNNQLVTKGVTILNLPTGFDKPYVRLEDETPQGLQSMNGAKMRCTAAIAPRRYEIDLPSQRLPPVTATGALTTLYEGNADIVNSTTVTGDINFSLTEQPAVETKFDFQLDFMGLDNDVPVVTVVSSVLATNDNYRGVSAKMTQSIPTENITKPITRVKLSYKINQQTAIGNVATLGTMGPASVSFSSGNGNVPGVLRPITLVAYEKMTPLSILTVAGVANYELIPTPEILKNMGTRYGKFDPEGLNYAKMILSPREELDFRTTW-ETEEYRERPNLYKKRDHPCPALKETGGKGWRDLVRGIRKVAAPVLSTLFPMAAPLIGAADQFIGDLTKTNSAGGRYLSHAAGGRYRDVMDTWASGSRDRKLLKPPKKKREVPKMEGVHPPPPKKGVIFPWAHTVKSPPGGAFGSLAIIFPGDYPGFLNPNQQVLSHFAKAPGSVWGIGEEIPLEGDNMCYTALPLKEIKRNGNIVVEKIFAGPIMGPSAQLGLSLLVNDIEDGVPRMVFTGEIADDEEAIIPICGVDIKAIAAHEQGLPLIGNQPGVDEEVRNTSLAAHLIQTGTLPVQRAKGSNKRIKYLGELMASNASGMDEELQRLLNATMARAKEVQDAEIYKLLKLMAWTRKNDLTDHMYEWSKEDPNALKFGKLISTPPKHPEKPKGPDQHHAQEARATRISLDAVRAGADFATPEWVALNNYRGPSPGRFKYYLITGREPEPGDEYEDYIKQPIVKPTDMNKIRRLANSVYGLPHQEPAPEEFYDAVAAVFAQNGGRGPDQDQMQDLRELARQMKRRPRNADAPRRTRAPAEPAPPGRSRFTPS-GDNAEV
>U48225.1
MNTNKATATYLKSIMLPETGPASIPDDITERHILKPETSSYNLEVPESGSGILVCFPGAPGSRIGAHYRWNANQTGLEFDQCWRASQDLKKAFNYGRLISRKYDIQSSTLPAGLYALNGTLNAATFEGSLSEVESLTYNSLMSLTTNPQDKANNQLVTKGVTVLNLPTGFDKPYVRLEDETPQGLQSMNGARMRCTAAIAPRRYEIDLPSQSLPPVPATGTLTTLYEGNADIVNSTTVTGDINFSLAEQPANETRFDFQLDLMGLDNDVPVVTVVSSVLATNDNYRGVSAKMTQSIPTENITKPITRVKLSYKINQQTAIGNVATLGTMGPASVSFSSGNGNVPGVLRPITLVAYEKMTPLSILTVAGVSNYELIPNPELLKNMVTRYGKYDPEGLNYAKMILSHREELDIRTVW-RTEEYKERTRVFNEITEKTSDLPTSKAWGWRDIVRGIRKIAAPVLSTLFPMAAPLIGTADQFIGDLTKTNAAGGRYHSMAAGGRYKDVLESWASGGPDGKFSRALKNRLESANYEEVELPPPSKGVIVPVVHTVKSAPGEAFGSLAIIIRGEYPSFLDANQQVLSHFANDTGSVWGIGEDIPFEGDNMCYTALPLKEIKRNGNIVVEKIFAGPIMGPSAQLGLSLLVNDIEDGVPRMVFTGEIADDEETIIPICGVDIKAIAAHEQGLPLIGNQPGVDEEVRNTSLAAHLIQTGTLPVQRAKGSNKRIKYLGELMASNASGMDEELQRLLNATMARAKEVQDAEIYKLLKLMAWTRKNDLTDHMYEWSKEDPDALKFGKLISTPPKHPEKPKGPDQHHAQEARATRISLDAVRAGADFATPEWVALNNYRGPSPGQFKYYLITGREPEPGDQYEDYIKQPIVKPTDMNKIRRLANSVYGLPHQEPAPEEFYDAVAAVFAQNGGRGPDQDQMQDLRELARQMKRRPRNADAPRRTRAPGKPAPPDVSRFTPS-GDNAEV
>BG_1_polyprot
MNTNKATATYLKSIMLPETGPASIPDDITERHILKQETSSYNLEVSESGSGILVCFPGAPGSRIGAHYRWNANQTGLEFDQWLETSQDLKKAFNYGRLISRKYDIQSSTLPAGLYALNGTLNAATFEGSLSEVESLTYNSLMSLTTNPQDKVNNQLVTKGVTVLNLPTGFDKPYVRLEDETPQGLQSMNGAKMRCTAAIAPRRYEIDLPSQRLPPVPATGTLTTLYEGNADIVNSTTVTGDINFGLARQPADETTFHFQLDFMGLDNDVPVVTVVSSALATTDNHRGVSAKMTQSIPTENITKPITRVKLSYKINQQTAIDNVATLGTMGPASVSFSSGNGNVPGVLRPITLVAYEKMTPLSILTVAGVSNYELIPNPELLKNMVTRYGKYDPEGLNYAKMILSHREELDIRTVW-RTEEYKERTRVFNEITDFSSDLPTSKAWGWRDIVRGIRKVAAPVLSTLFPMAAPLIGMADQFIGDLTKTNAAGGRYHSMAAGGRYKDVLESWASGGPDGKFSRALKNRLESANYEEVELPPPSKGVIVPVVHTVKSAPGEAFGSLAIIIPGEYPELLDANQQVLSHFANGTGSVWGIGEDIPFEGDNMCYTALPLKEIKRNGNIVVEKIFAGPIMGPSAQLGLSLLVNDIEDGVPRMVFTGEIADDEETIIPICGVDIKAIAAHEQGLPLIGNQPGVDEEVRNTSLAAHLIQTGTLPVQRAQGSNKRIKYLGELMASNASGMDEELQRLLNATMARAKEVKDAEIYKLLKLMAWTRKNDLTDHMYEWSKEDPDALKFGKLISTPPKHPEKPKGPDQHHAQEARATRISLDAVRAGADFATPEWVALNNYRGPSPGQFKYYLITGREPEPGDEYEDYIKQPIVKPTDMNKIRRLANSVYGLPHQEPAPEEFYDAVAAVFAQNGGRGPDQDQMQDLRELARQMKRRPRNADAPRRTRAPAEPAPPGRSRFTPS-GDNAEV
>BG_2_polyprot
MNTNKATATYLKSIMLPETGPASIPDDITERHILKQETSSYNLEVSESGSGILVCFPGAPGSRIGAHYRWNANQTGLEFDQWLETSQDLKKAFNYGRLISRKYDIQSSTLPAGLYALNGTLNAATFEGSLSEVESLTYNSLMSLTTNPQDKVNNQLVTKGVTVLNLPTGFDKPYVRLEDETPQGLQSMNGAKMRCTAAIAPRRYEIDLPSQRLPPVPATGTLTTLYEGNADIVNSTTVTGDINFGLARQPADETTFHFQLDFMGLDNDVPVVTVVSSALATTDNHRGVSAKMTQSIPTENITKPITRVKLSYKINQQTAIDNVATLGTMGPASVSFSSGNGNVPGVLRPITLVAYEKMTPLSILTVAGVSNYELIPNPELLKNMVTRYGKYDPEGLNYAKMILSHREELDIRTVW-RTEEYKERTRVFNEITDFSSDLPTSKAWGWRDIVRGIRKVAAPVLSTLFPMAAPLIGMADQFIGDLTKTNAAGGRYHSMAAGGRYKDVLESWASGGPDGKFSRALKNRLESANYEEVELPPPSKGVIVPVVHTVKSAPGEAFGSLAIIIPGEYPELLDANQQVLSHFANGTGSVWGIGEDIPFEGDNMCYTALPLKEIKRNGNIVVEKIFAGPIMGPSAQLGLSLLVNDIEDGVPRMVFTGEIADDEETIIPICGVDIKAIAAHEQGLPLIGNQPGVDEEVRNTSLAAHLIQTGTLPVQRAQGSNKRIKYLGELMASNASGMDEELQRLLNATMARAKEVKDAEIYKLLKLMAWTRKNDLTDHMYEWSKEDPDALKFGKLISTPPKHPEKPKGPDQHHAQEARATRISLDAVRAGADFATPEWVALNNYRGPSPGQFKYYLITGREPEPGDEYEDYIKQPIVKPTDMNKIRRLANSVYGLPHQEPAPEEFYDAVAAVFAQNGGRGPDQDQMQDLRELARQMKRRPRNADAPRRTRAPAEPAPPGRSRFTPS-GDNAEV
>BG_3_polyprot
MNTNKATATYLKSIMLPETGPASIPDDITERHILKQETSSYNLEVSESGSGILVCFPGAPGSRIGAHYRWNANQTGLEFDQWLETSQDLKKAFNYGRLISRKYDIQSSTLPAGLYALNGTLNAATFEGSLSEVESLTYNSLMSLTTNPQDKVNNQLVTKGVTVLNLPTGFDKPYVRLEDETPQGLQSMNGAKMRCTAAIAPRRYEIDLPSQRLPPVPATGTLTTLYEGNADIVNSTTVTGDINFGLARQPADETTFHFQLDFMGLDNDVPVVTVVSSALATTDNHRGVSAKMTQSIPTENITKPITRVKLSYKINQQTAIDNVATLGTMGPASVSFSSGNGNVPGVLRPITLVAYEKMTPLSILTVAGVSNYELIPNPELLKNMVTRYGKYDPEGLNYAKMILSHREELDIRTVW-RTEEYKERTRVFNEITDFSSDLPTSKAWGWRDIVRGIRKVAAPVLSTLFPMAAPLIGMADQFIGDLTKTNAAGGRYHSMAAGGRYKDVLESWASGGPDGKFSRALKNRLESANYEEVELPPPSKGVIVPVVHTVKSAPGEAFGSLAIIIPGEYPELLDANQQVLSHFANGTGSVWGIGEDIPFEGDNMCYTALPLKEIKRNGNIVVEKIFAGPIMGPSAQLGLSLLVNDIEDGVPRMVFTGEIADDEETIIPICGVDIKAIAAHEQGLPLIGNQPGVDEEVRNTSLAAHLIQTGTLPVQRAQGSNKRIKYLGELMASNASGMDEELQRLLNATMARAKEVKDAEIYKLLKLMAWTRKNDLTDHMYEWSKEDPDALKFGKLISTPPKHPEKPKGPDQHHAQEARATRISLDAVRAGADFATPEWVALNNYRGPSPGQFKYYLITGREPEPGDEYEDYIKQPIVKPTDMNKIRRLANSVYGLPHQEPAPEEFYDAVAAVFAQNGGRGPDQDQMQDLRELARQMKRRPRNADAPRRTRAPAEPAPPGRSRFTPS-GDNAEV
>BG_4_polyprot
MNTNKATATYLKSIMLPETGPASIPDDITERHILKQETSSYNLEVSESGSGILVCFPGAPGSRIGAHYRWNANQTGLEFDQWLETSQDLKKAFNYGRLISRKYDIQSSTLPAGLYALNGTLNAATFEGSLSEVESLTYNSLMSLTTNPQDKVNNQLVTKGVTVLNLPTGFDKPYVRLEDETPQGLQSMNGAKMRCTAAIAPRRYEIDLPSQRLPPVPATGTLTTLYEGNADIVNSTTVTGDINFGLARQPADETTFHFQLDFMGLDNDVPVVTVVSSALATTDNHRGVSAKMTQSIPTENITKPITRVKLSYKINQQTAIDNVATLGTMGPASVSFSSGNGNVPGVLRPITLVAYEKMTPLSILTVAGVSNYELIPNPELLKNMVTRYGKYDPEGLNYAKMILSHREELDIRTVW-RTEEYKERTRVFNEITDFSSDLPTSKAWGWRDIVRGIRKVAAPVLSTLFPMAAPLIGMADQFIGDLTKTNAAGGRYHSMAAGGRYKDVLESWASGGPDGKFSRALKNRLESANYEEVELPPPSKGVIVPVVHTVKSAPGEAFGSLAIIIPGEYPELLDANQQVLSHFANGTGSVWGIGEDIPFEGDNMCYTALPLKEIKRNGNIVVEKIFAGPIMGPSAQLGLSLLVNDIEDGVPRMVFTGEIADDEETIIPICGVDIKAIAAHEQGLPLIGNQPGVDEEVRNTSLAAHLIQTGTLPVQRAQGSNKRIKYLGELMASNASGMDEELQRLLNATMARAKEVKDAEIYKLLKLMAWTRKNDLTDHMYEWSKEDPDALKFGKLISTPPKHPEKPKGPDQHHAQEARATRISLDAVRAGADFATPEWVALNNYRGPSPGQFKYYLITGREPEPGDEYEDYIKQPIVKPTDMNKIRRLANSVYGLPHQEPAPEEFYDAVAAVFAQNGGRGPDQDQMQDLRELARQMKRRPRNADAPRRTRAPAEPAPPGRSRFTPS-GDNAEV
>BG_5_polyprot
MNTNKATATYLKSIMLPETGPASIPDDITERHILKQETSSYNLEVSDSGSGILVCFPGAPGSRIGAHYRWNANQTGLEFDQWLETSQDLKKAFNYGRLISRKYDIQSSTLPAGLYALNGTLNAATFEGSLSEVESLTYNSLMSLTTNPQDKVNNQLVTKGVTVLNLPTGFDKPYVRLEDETPQGLQSMNGAKMRCTAAIAPRRYEIDLPSQRLPPVPATGTLTTLYEGNADIVNSTTVTGDINFGLARQPADETTFHFQLDFMGLDNDVPVVTVVSSALATTDNHRGVSAKMTQSIPTENITKPITRVKLSYKINQQTAIDNVATLGTMGPASVSFSSGNGNVPGVLRPITLVAYEKMTPLSILTVAGVSNYELIPNPELLKNMVTRYGKYDPEGLNYAKMILSHREELDIRTVW-RTEEYKERTRVFNEITDFSSDLPTSKAWGWRDIVRGIRKVAAPVLSTLFPMAAPLIGMADQFIGDLTKTNAAGGRYHSMAAGGRYKDVLESWASGGPDGKFSRALKNRLESANYEEVELPPPSKGVIVPVVHTVKSAPGEAFGSLAIIIPGEYPELLDANQQVLSHFANGTGSVWGIGEDIPFEGDNMCYTALPLKEIKRNGNIVVEKIFAGPIMGPSAQLGLSLLVNDIEDGVPRMVFTGEIADDEETIIPICGVDIKAIAAHEQGLPLIGNQPGVDEEVRNTSLAAHLIQTGTLPVQRAKGSNKRIKYLGELMASNASGMDEELQRLLNATMARAKEVKDAEIYKLLKLMAWTRKNDLTDHMYEWSKEDPDALKFGKLISTPPKHPEKPKGPDQHHAQEARATRISLDAVRAGADFATPEWVALNNYRGPSPGQFKYYLITGREPEPGDEYEDYIKQPIVKPTDMNKIRRLANSVYGLPHQEPAPEEFYDAVAAVFAQNGGRGPDQDQMQDLRELARQMKRRPRNADAPRRTRAPAEPAPPGRSRFTPS-GDNAEV
>BG_6_polyprot
MNTNKATATYLKSIMLPETGPASIPDDITERHILKQETSSYNLEVSDSGSGILVCFPGAPGSRIGAHYRWNANQTGLEFDQWLETSQDLKKAFNYGRLISRKYDIQSSTLPAGLYALNGTLNAATFEGSLSEVESLTYNSLMSLTTNPQDKVNNQLVTKGVTVLNLPTGFDKPYVRLEDETPQGLQSMNGAKMRCTAAIAPRRYEIDLPSQRLPPVPATGTLTTLYEGNADIVNSTTVTGDINFGLARQPADETTFHFQLDFMGLDNDVPVVTVVSSALATTDNHRGVSAKMTQSIPTENITKPITRVKLSYKINQQTAIDNVATLGTMGPASVSFSSGNGNVPGVLRPITLVAYEKMTPLSILTVAGVSNYELIPNPELLKNMVTRYGKYDPEGLNYAKMILSHREELDIRTVW-RTEEYKERTRVFNEITDFSSDLPTSKAWGWRDIVRGIRKVAAPVLSTLFPMAAPLIGMADQFIGDLTKTNAAGGRYHSMAAGGRYKDVLESWASGGPDGKFSRALKNRLESANYEEVELPPPSKGVIVPVVHTVKSAPGEAFGSLAIIIPGEYPELLDANQQVLSHFANGTGSVWGIGEDIPFEGDNMCYTALPLKEIKRNGNIVVEKIFAGPIMGPSAQLGLSLLVNDIEDGVPRMVFTGEIADDEETIIPICGVDIKAIAAHEQGLPLIGNQPGVDEEVRNTSLAAHLIQTGTLPVQRAKGSNKRIKYLGELMASNASGMDEELQRLLNATMARAKEVKDAEIYKLLKLMAWTRKNDLTDHMYEWSKEDPDALKFGKLISTPPKHPEKPKGPDQHHAQEARATRISLDAVRAGADFATPEWVALNNYRGPSPGQFKYYLITGREPEPGDEYEDYIKQPIVKPTDMNKIRRLANSVYGLPHQEPAPEEFYDAVAAVFAQNGGRGPDQDQMQDLRELARQMKRRPRNADAPRRTRAPAEPAPPGRSRFTPS-GDNAEV
>KU609588.1
MNTNKATATYLKSIMLPETGPASIPDDITERHILKQETSSYNLEVSESGSGILVCFPGAPGSRIGAHYRWNANQTGLEFDQWLETSQDLKKAFNYGRLISRKYDIQSSTLPAGLYALNGTLNAATFEGSLSEVESLTYNSLMSLTTTPKDKVNNQLVTKGVTVLNLPTGFDKPYVRLEDETPQGLQSMNGAKMRCTAATAPRRYEIDLPSQRLPPVTATGALTTLYEGNADIVNSTTVAGDINFSLTDQPAVETKFDFQLDFMGLDNDVPVVTVVSSVLATNDNYRGVSAKMTQSIPTENITKPITRVKLSYKLNQQTAIGNVATLGTMGPASVSFSSGNGNVPGVLRPITLVAYEKMTPLSILTVAGVSNYELIPNPELLKNMVTRYGKYDPEGLNYAKMILSHREELDIRTVW-KTEEYKERTRVFNEITDFSSDLPTSKAWGWRDIVRGIRKVAAPGLSTLFPMAAPLIGMADQFIGDLTKTNAAGGRYHSMAAGGRYKDVLESWASGGPDGKFSRALKNRLESANYEEVELPPPSKGVIVPVVHTVKSAPGEAFGSLAIIIPGEYPELLDANQQVLSHFANDTGSVWGIGEDIPFEGDNMCYTALPLKEIKRNGNIVVEKIFAGPIMGPSAQLGLSLLVNDIEDGVPRMVFTGEIADDEETIIPICGVDIKAIAAHEQGLPLIGNQPGVDEEVQNTSLAAHLIQTGTLPVQRAQGSNKRIKYLGELMASSASGMDEELQRLLNATMARAKEVQDAEIYKLLKLMAWTRKNDLTDHMYEWSKEDPNALKFGKLISTPPKHPEKPKGPDQHTAQEARATRISLDAVRAGADFATPEWVELNNYRGPSPGQFKYYLITGREPEPGDEYEDYIKQSIVKPTDMNKIRRLANSVYGLPHQEPAPEELYDAVAAVFPQNGGRDPDQDQMQDLRGLARQMKRRPRNADAPRRTRAPAEPAPPGRSRFTPS-GNNAEV
>KU609584.1
MNTNKATATYLKSIMLPETGPASIPDDITERHILKQETSSYNLEVSESGSGILVCFPGAPGSRIGAHYRWNANQTGLEFDQWLETSQDLKKAFNYGRLISRKYDIQSSTLPAGLYALNGTLNAATFEGSLSEVESLTYNSLMSLTTNPQDKVNNQLVTKGVTVLNLPTGFDKPYVRLEDETPQGLQSMNGAKMRCTAAIAPRRYEIDLPSQRLPPVAATGTLTTLYEGNADIVNSTTVAGDINFSLTDQPAVETKFDFQLDFMGLDNDVPVVTVVSSVLATDDNYRGVSAKMTQSIPTENITKPITRVKLSYKLNQQTAIGNIATLGTMGPASVSFSSGNGNVPGVLRPITLVAYEKMTPLSILTVAGVSNYELIPNPELLKNMVTRYGKYDPEGLNYAKMILSHREELDIRTVW-KTEEYKERTRVFNEITDFSSDLPTSKAWGWRDIVRGIRKVAAPVLSTLFPMAAPLIGMADQFIGDLTKTNAAGGRYHSMAAGGRYKDVLESWASGGPDGKFSRALKNRLESANYEEVELPPPSKGVIVPVVHTVKSAPGEAFGSLAIIIPGEYPELLDANQQVLSHFANDTGSVWGIGEDIPFEGDNMCYTALPLKEIKRNGNIVVEKIFAGPIMGPSAQLGLSLLVNDIEDGVPRMVFTGEIADDEETIIPICGVDIKAIAAHEQGLPLIGNQPGVDEEVQNTSLAAHLIQTGTLPVQRAQGSNKRIKYLGELMASSASGMDEELQRLLNATMARAKEVQDAEIYKLLKLMAWTRKNDLTDHMYEWSKEDPNALKFGKLISTPPKHSEKPKGPDQHTAQEARATRISLDAVRAGADFATPEWVALNNYRGPSPGQFKYYLITGREPEPGDEYEDYIKQSIVKPTDMNKIRRLANSVYGLPHQEPAPEEFYDAVAAVFAQNGGRGPDQDQMQDLRELARQMKRRPRNADAPRRTRAPAEPAPPGRSRFTPS-GNNAEV
>KU609583.1
MNTNKATATYLKSIMLPETGPASIPDDITERHILKQETSSYNLEVSESGSGILVCFPGAPGSRIGAHYRWNANQTGLEFDQWLETSQDLKKAFNYGRLISRKYDIQSSTLPAGLYALNGTLNAATFEGSLSEVESLTYNSLMSLTTNPQDKVNNQLVTKGVTVLNLPTGFDKPYVRLEDETPQGLQSMNGAKMRCTAATAPRRYEIDLPSQRLPPVAATGTLTTLYEGNADIVNSTTVAGDINFSLTDQPAVETKFDFQLDFMGLDNDVPVVTVVSSVLATDDNYRGVSAKMTQSIPTENITKPITRVKLSYKLNQQTAIGNVATLGTMGPASVSFSSGNGNVPGVLRPITLVAYEKMTPLSILTVAGVSNYELIPNPELLKNMVTRYGKYDPEGLNYAKMILSHREELDIRTVW-KTEEYKERTRVFNEITDFSSDLPTSKAWGWRDIVRGIRKVAAPVLSTLFPMAAPLIGMADQFIGDLTKTNAAGGRYHSMAAGGRYKDVLESWASGGPDGKFSRALKNRLESANYEEVELPPPSKGVIVPVVHTVKSAPGEAFGSLAIIIPGEYPELLDANQQVLSHFANDTGSVWGIGEDIPFEGDNMCYTALPLKEIKRNGNIVVEKIFAGPIMGPSAQLGLSLLVNDIEDGVPRMVFTGEIADDEETIIPICGVDIKAIAAHEQGLPLIGNQPGVDEEVQNTSLAAHLIQTGTLPVQRAQGSNKRIKYLGELMASSASGMDEELQRLLNATMARAKEVQDAEIYKLLKLMAWTRKNDLTDHMYEWSKEDPNALKFGKLISTPPKHPEKPKGPDQHTAQEARATRISLDAVRAGADFATPEWVALNNYRGPSPGQFKYYLITGREPEPGDEYEDYSNQSIVKPTDMNKIRRLANSVYGLPHQEPAPEEFYDAVAAVFAQNGGRGPDQDQMQDLRELARQMKRRPRNADAPRRTRAPAEPAPPGRSRFTPS-GNNAEV
>KU609590.1
MNTNKATATYLKSIMLPETGPASIPDDITERHILKQETSSYNLEVSESGSGILVCFPGAPGSRIGAHYRWNANQTGLEFDQWLETSQDLKKAFNYGRLISRKYDIQSSTLPAGLYALNGTLNAATFEGSLSEVESLTYNSLMSLTTNPQDKVNNQLVTKGVTVLNLPTGFDKPYVRLEDETPQGLQSMNGAKMRCTAATAPRRYEIDLPSQRLPPVTATGALTTLYEGNADIVNSTTVAGDINFSLTDQPAVETKFDFQLDFMGLDNDVPVVTVVSSVLATNDNYRGVSAKMTQSIPTENITKPITRVKLSYKLNQQTAIGNVATLGTMGPASVSFSSGNGNVPGVLRPITLVAYEKMTPLSILTVAGVSNYELIPNPELLKNMVTRYGKYDPEGLNYAKMILSHREELDIRTVW-KTEEYKERTRVFNEITDFSSDLPTSKAWGWRDIVRGIRKVAAPVLSTLFPMAAPLIGMADQFIGDLTKTNAAGGRYHSMAAGGRYKDVLESWASGGPDGKFSRALKNRLESANYEEVELPPPSKGVIVPVVHTVKSAPGEAFGSLAIIIPGEYPELLDANQQVLSHFANDTGSVWGIGEDIPFEGDNMCYTALPLKEIKRNGNIVVEKIFAGPIMGPSAQLGLSLLVNDIEDGVPRMVFTGEIADDEETIIPICGVDIKAIAAHEQGLPLIGNQPGVDEEVQNTSLAAHLIQTGTLPVQRAQGSNKRIKYLGELMASSASGMDEELQRLLNATMARAKEVQDAEIYKLLKLMAWTRKNDLTDHMYEWSKEDPNALKFGKLISTPPKHPEKPKGPDQHTAQEARATRISLDAVRAGADFATPEWVALNNYRGPSPGQFKYYLITGREPEPGDEYEDYIKQSIVKPTDMNKIRRLANSVYGLPHQEPAPEEFYDAVAAVFAQNGGRGPDQDQMQDLRELARQMKRRPRNADAPRRTRAPAEPAPPGRSRFTPS-GNNAEV
>KF279643.1
MNTNKATATYLKSIMLPETGPASIPDDITERHILKQETSSYNLEVSESGSGILVCFPGAPGSRIGAHYRWNANQTGLEFDQWLETSQDLKKAFNYGRLISRKYDIQSSTLPAGLYALNGTLNAATFEGSLSEVESLTYNSLMSLTTNPQDKVNNQLVTKGVTVLNLPTGFDKPYVRLEDETPQGLQSMNGAKMRCTAAIAPRRYEIDLPSQRLPPVPATGTLTTLYEGNADIVNSTTVTGDINFSLAQQPADETKFHFQLDFMGLDNDVPVVTVVSSVLATNDNYGGVSAKMTQSIPTENITKPITRVKLSYKINQQTAIDNVATLGTMGPASVSFSSGNGNVPGVLRPITLVAYEKMTPQSILTVAGVSNYELIPNPELLKNMVTRYGKYDPEGLNYAKMILSHREELDIRTVW-RTEEYKERTRVFNEITDFSSDLPTSKAWGWRDIVRGIRKVAAPVLSTLFPMAAPLIGMADQFIGDLTKTNAAGGRYHSMAAGGRYKDVLESWASGGPEGKFSRALKSRLESANYEEVELPPPSKGVIVPVVHTAKSAPGEAFGSLAIIIPGEYPELLDANQQVLSHFANDTGSVWGIGEDIPFEGDNMCYTALPLKEIKRNGNIVVEKIFAGPIMGPSAQLGLSLLVNDIEDGVPRMVFTGEIADDEETIIPIRGVDIKAIAAHEQGLPLIGNQPGVDEEVRNTSLAAHLIQAGTLPVQRAQGSNKRIKYLGELMASNASGMDEELQRLLNATMARAKEVQDAEIYKLLRLMAWTRKNDLTDHMYEWSKEDPDALKFGKLISTPPKHPEKPKGPDQHHAQEARATRISLDAVRAGADFATPEWVALNNYRGPSPGQFKYYLITGREPEPGDEYEDYIKQPIVKPTDMNKIRRLANSVYGLPHQEPAPEEFYDAVAAVFAQNGGRGPDQDQMQDLRELARQMKRRPRNADAPRRTRTPAEPAPPGRSRFTPS-GDNAEV
>MH614928.1
MNTNKATATYLKSIMLPETGPASIPDDITERHILKQETSSYNLEVSESGSGILVCFPGAPGSRIGAHYRWNANQTGLEFDQWLETSQDLKKAFNYGRLISRKYDIQSSTLPAGLYALNGTLNAATFEGSLSEVESLTYNSLMSLTTNPQDKANNQLVTKGVTVLNLPTGFDKPYVRLEDETPQGLRSMNGAKMRCTAAIAPRRYEIDLPSQRLPPVPATGTLTTLYEGNADIVNSTTVTGDINFSLAQQPANETKFHFQLDFMGLDNDVPVVTVVSSVLATDDNYRGVSAKMTQSIPTENIIKPITRVKLSYKINQQTAIDNVATLGAMGPASVSFSSGNGNVPGVLRPITLVAYEKMTPQSILTVAGVSNYELIPNPELLKNMVTRYGKYDPEGLNYAKMILSHREELDIRTVW-RTEEYKERTRVFNEITDFSSDLPTSKAWGWRDIVRGIRKVAAPVLSTLFPMAAPLIGMADQFIGDLTKTNAAGGRYHSMAAGGRYKDVLESWASGGPEGKFSRALKNRLESANYEEVELPPPSKGVIVPVVHTVKSAPGEAFGSLAIIIPGEYPELLDANQQVLSHFANDTGSVWGIGEDIPFEGDNMCYTALPLKEIKKNGNIVVEKIFAGPIMGPSAQLGLSLLVNDIEDGVPRMVFTGEIADDEETIIPICGVDIKAIAAHEQGLPLIGNQPGVDEEVRNTSLAAHLIQTGTLPVQRAQGSNKRIKYLGELMASNASGMDEELQRLLNATMARTKEVQDAEIYKLLKLMAWTRKNDLTDHMYEWSKEDPDALKFGKLISTPPKHPEKPKGPDQHHAQEARATRISLDAVRAGADFATPEWVALNNYRGPSPGQFKYYLITGREPEPGDEYEDYIKQPIVKPTDMNKIRRLANSVYGLPHQEPAPEEFYDAVAAVFAQNGGRGPDQDQMQDLRELARQMKRRPRNADAPRRTRAPAEPAPPGRSRFTPS-GDNAEV
>MH614927.1
MNTNKATATYLKSIMLPETGPASIPDDITERHILKQETSSYNLEVSESGSGILVCFPGAPGSRIGAHYRWNANQTGLEFDQWLETSQDLKKAFNYGRLISRKYDIQSSTLPAGLYALNGTLNAATFEGSLSEVESLTYNSLMSLTTNPQDKVNNQLVTKGVTVLNLPTGFDKPYVRLEDETPQGLRSMNGAKMRCTAAIAPRRYEIDLPSQRLPPVPATGTLTTLYEGNADIVNSTTVTGDINFSLAQQPANETKFHFQLDFMGLDNDVPVVTVVSSVLATDDNYRGVSAKMTQSIPTENITKPITRVKLSYKINQQTAIDNVATLGAMGPASVSFSSGNGNVPGVLRPITLVAYEKMTPQSILTVAGVSNYELIPNPELLKNMVTRYGKYDPEGLNYAKMILSHREELDIRTVW-RTEEYKERTRVFNEITDFSSDLPTSKAWGWRDIVRGIRKVAAPVLSTLFPMAAPLIGMADQFIGDLTKTNAAGGRYHSIAAGGRYKDVLESWASGGPEGKFSRALKNRLESANYEEVELPPPSKGVIVPVVHTVKSAPGEAFGSLAIIIPGEYPELLDANQQVLSHFANDTGSVWGIGEDIPFEGDNMCYTALPLKEIKKNGNIVVEKIFAGPIMGPSAQLGLSLLVNDIEDGVPRMVFTGEIADDEETIIPICGVDIKAIAAHEQGLPLIGNQPGVDEEVRNTSLAAHLIQTGTLPVQRAQGSNKRIKYLGELMASNASGMDEELQRLLNATMARTKEVQDAEIYKLLKLMAWTRKNDLTDHMYEWSKEDPDALKFGKLISTPPKHPEKPKGPDQHHAQEARATRISLDAVRAGADFATPEWVALNNYRGPSPGQFKYYLITGREPEPGDEYEDYIKQPIVKPTDMNKIRRLANSVYGLPHQEPAPEEFYDAVAAVFAQNGGRGPDQDQMQDLRELARQMKRRPRNADAPRRTRAPAEPAPPGRSRFTPS-GDNAEV
>MH614932.1
MNTNKATATYLKSIMLPETGPASIPDDITERHILKQETSSYNLEVSESGSGILVCFPGAPGSRIGAHYRWNANQTGLEFDQWLETSQDLKKAFNYGRLISRKYDIQSSTLPAGLYALNGTLNAATFEGSLSEVESLTYNSLMSLTTNPQDKVNNQLVTKGVTVLNLPTGFDKPYVRLEDETPQGLRSMNGAKMRCTAAIAPRRYEIDLPSQRLPPVPATGTLTTLYEGNADIVNSTTVTGDINFSLERQPANETKFHFQLDFMGLDNDVPVVTVVSSVLATNDNYRGVSAKMTQSIPTENITKPITRVKLSYKINQQTVTDKVATLGAMGPASVSFSSGNGNVPGVLRPITLVAYEKMTPQSILTEAGVSNYELIPNPELLKNMVTRYGKYDPEGLNYAKMILSHREELDIRTVW-KTEEYKERTRVFNEITDFSSDLPTSKAWGWRDIVRGIRKVAAPVLSTLFPMAAPLIGMADQFIGDLTKTNAAGGRYHSTAAGGRYKDVLESWASGGPEGKFSRALKNRLESANYEEVELPPPSKGVIVPVVHTVKSAPGEAFGSLAIIIPGEYPELLDANQQVLSHFANDTGSVWGIGEDIPFEGDNMCYTALPLKEIKRNGNIVVEKIFAGPIMGPSAQLGLSLLVNDIEDGVPRMVFTGEIADDEETIIPICGVDIKAIAAHEQGLPLIGNQPGVDEEVRNTSLAAHLIQTGTLPVQRAQGSNKRIKYLGELMASNASGMDEELQRLLNATMARTKEVQDAEIYKLLKLMAWTRKNDLTDHMYEWSKEDPDALKFGKLISTPPKHPEKPKGPDQHHAQEARATRISLDAVRAGADFATPEWVALNNYRGPSPGQFKYYLITGREPEPGDEYEDYIKQPIVKPTDMNKIRRLANSVYGLPHQEPAPEEFYDAVAAVFAQNGGRGPDQDQMQDLRELARQMKRRPRNADAPRRTRAPAEPAPPGRSRFTPS-GDNAEV
>MH614929.1
MNTNKATATYLKSIMLPETGPASIPDDITERHILKQETSSYNLEVSESGSGILVCFPGAPGSRIGAHYRWNANQTGLEFDQWLETSQDLKKAFNYGRLISRKYDIQSSTLPAGLYALNGTLNAATFEGSLSEVESLTYNSLMSLTTNPQDKVNNQLVTKGVTVLNLPTGFDKPYVRLEDETPQGLRSMNGAKMRCTAAIAPRRYEIDLPSQRLPPVPATGTLTTLYEGNADIVNSTTVTGDINFSLERQPANETKFHFQLDFMGLDNDVPVVTVVSSVLATNDNYRGVSAKMTQSIPTENITKPITRVKLSYKINQQTVIDNVATLGAMGPASVSFSSGNGNVPGVLRPITLVAYEKMTPQSILTVAGVSNYELIPNPELLKNMVTRYGKYDPEGLNYAKMILSHREELDIRTVW-KTEEYKERTRVFNEITDFSSDLPTSKAWGWRDIVRGIRKVAAPVLSTLFPMAAPLIGMADQFIGDLTKTNAAGGRYHSTAAGGRYKDVLESWASGGPEGKFSRALKNRLESANYEEVELPPPSKGVIVPVVHTVKSAPGEAFGSLAIIIPGEYPELLDANQQVLSHFANDTGSVWGIGEDIPFEGDNMCYTALPLKEIKRNGNIVVEKIFAGPIMGPSAQLGLSLLVNDIEDGVPRMVFTGEIADDEETIIPICGVDIKAIAAHEQGLPLIGNQPGVDEEVRNTSLAAHLIQTGTLPVQRAQGSNKRIKYLGELMASNASGMDEELQRLLNATMARTKEVQDAEIYKLLKLMAWTRKNDLTDHMYEWSKEDPDALKFGKLISTPPKHPEKPKGPDQHHAQEARATRISLDAVRAGADFATPEWVALNNYRGPSPGQFKYYLITGREPEPGDEYEDYIKQPIVKPTDMNKIRRLANSVYGLPHQEPAPEEFYDAVAAVFAQNGGRGPDQDQMQDLRELARQMKRRPRNADAPRRTRAPAEPAPPGRSRFTPS-GDNAEV
>EF493156.1
MNTNKATATYLKSIMLPETGPASIPDDITERHILKQETSSYNLEVSESGSGILVCFPGAPGSRVGAHYRWNANQTGLEFDQWLETSQDLKKAFNYGRLISRKYDIQSSTLPAGLYALNGTLNAATFEGSLSEVESLAYNSLMSLTTNPQDKVNNQLVTKGVTVLNLPTGFDKPYVRLEDETPQGPQSMNGAKMRCTAATAPRRYEIDLPSQRLPPVPATGTLTTLYEGNADIVNSTTVTGDINFSLAQQPANETMFDFQLDFMGLDNDVPVVTVVSSVLATNDNYRGVSAKMTQSIPTENITKPITRVKLSYKINQQTAIDNVATLGTMGPASVSFSSGNGNVPGVLRPITLVAYEKMTPLSILTVAGVSNYELIPNPELLKNMVTRYGKYDPEGLNYAKMILSHREELDIRTVW-RTEEYKERTRVFNEITDFSSDLPTSKAWGWRDIVRGIRKVAAPVLSTLFPMAAPLIGMADQFIGDLTKTNAAGGRYHSTAAGGRYKDVLESWASGGPDGKFSRALKNRLESANYEEVELPPPSKGVIVPVVHTVKSAPGEAFGSLAIIIPGEYPELLDANQQVLSHFANDTGSVWGIGEDIPFEGDNMCYTALPLKEIKRNGNIVVEKIFAGPIMGPSAQLGLSLLVNDIEDGVPRMVFTGEIADDEETIIPICGVDIKAIAAHEQGLPLIGNQPGVDEEVRNTSLAAHLIQTGTLPVQRAQGSNKRIKYLGELMASNASGMDEELQRLLNATMARAKEVQDAEIYKLLRLMAWTRKNDLTDHMYEWSKEDPDALKFGKLISTPPKHPEKPKGPDQHHAQEARATRISLDAVRAGADFATPEWVALNNYRGPSPGQFKYHLITGREPEPGDEYEDYIKQPIVKPTDMNKIRRLANSVYGLPHQEPAPEEFYDAVAAVFAQNGGRGPDQDQMQDLRELARQMKRRPRNADAPRRTRAPAEPAPPGRSRFTPS-GNNAEV
>AY379742.1
MNTNKATATYLKSIMLPETGPASIPDDITERHILKQETSSYNLEVSESGSGILVCFPGAPGSRIGAHYRWNANQTGLEFDQWLETSQDLKKAFNYGRLISRKYDIQSSTLPAGLYALNGTLNAATFEGSLSEVESLTYNSLMSLTTNPQDKVNNQLVTKGVTVLNLPTGFDKPYVRLEDETPQGLQSMNGAKMRCTAAIAPRRYEIDLPSQRLPPVPATGTLTTLYEGNADIVNSTTVTGDINFSLAEQPANETKFDFQLDFMGLDNDVPVVTVVSSVLATDDNYRGVSAKMTQSIPTENITKPITRVKLSYKINQQTEIGNFATLGTMGPASVSFSSGNGNVPGVLRPITLVAYEKMTPLSILTVAGVSNYELIPNPELLKNMVTRYGKYDPEGLNYAKMILSHREELDIRTVW-RTEEYKERTRVFNEITDFSSDLPTSKAWGWRDIVRGIRKVAAPVLSTLFPMAAPLIGMADQFIGDLTKTNAAGGRYHSMAAGGRYKDVLESWASGGPDGKFSRALKNRLESANYEEVELPPPSKGVIVPVVHTVKSAPGEAFGSLAIIIPGEYPELLDANQQVLSHFANDTGSVWGIGEDIPFEGDNMCYTALPLKEIKRNGNIVVEKIFAGPIMGPSAQLGLSLLVNDIEDGVPRMVFTGEIADDEETIIPICGVAIKAIAAHEQGLPLIGNQPGVDEEVRNTSLAAHLIQTGTLPVQRAQGSNKRIKYLGELMASNASGMDEELQRLLNATMARAKEVQDAEIYKLLKLMAWTRKNDLTDHMYEWSKEDPDALKFGKLISTPPKRPEKPKGPDQHHAQEARATRISLDAVRAGADFATPEWVAMNNYRGPSPGQFKYYLITGREPEPGDEYEDYIKQSIVKPTDMNKIRRLANSVYGLPHQEPAPEEFYDAVAAVFAQNGGRGPDQDQMQDLRELARQMKRRPRNADAPRRTRAPAEPAPPGRSRFTPS-GDNAEV
>MH614931.1
MNTNKATATYLKSIMLPETGPASIPDDITERHILKQETSSYNLEVSESGSGILVCFPGAPGSRIGAHYRWNANQTGLEFDQWLETSQDLKKAFNYGRLISRKYDIQSSTLPAGLYALNGTLNAATFEGSLSDVESLTYNSLMSLTTNPQDKANNQLVTKGVTVLNLPTGFDKPYVRLEDETPQGLQSMNGAKMRCTAAIAPRRYEIDLPSQRLPPVPATGTLTTLYEGNADIVNSTTVTGDINFSLAQQPADETKFHFQLDFMGLDNDVPVVTVVSSVLATNDNYGGVSAKMTQSIPTENITKPITRVKLSYKINQQTAIDNVATLGTMGPASVSFSSGNGNVPGVLRPITLVAYEKMTPLSILTVAGVSNYELIPNPELLKNMVTRYGKYDPEGLKYAKMILSHREELDIRTVW-RTEEYKERTRVFNEITDFSSDLPTSKAWGWRDIVRGIRKVAAPVLSTLFPMAAPLIGMADQFIGDLTKTNAAGGRYHSMAAGGRYKDVLESWASGGPDGKFSRALKNRLESANYEEVELPPPSKGVIVPVVHTVKSAPGEAFGSLAIIIPGEYPELLDANQQVLSHFANDTGSVWGIGEDIPFEGDNMCYTALPLKEIKRNGNIVVEKIFAGPIMGPSAQLGLSLLVNDIEDGVPRMVFTGEIADDEETIIPICGVDIKAIAAHEQGLPLIGNQPGVDEEVRNTSLAAHLIQTGTLPVQRAKGSNKRIKYLGELMASNASGMDEELQRLLNATMARTKEVQDAEIYKLLKLMAWTRKNDLTDHMYEWSKEDPDALKFGKLISTPPKHPEKPKGPDQHHAQEARATRISLDAVRAGADFATPEWVALNNYRGPSPGQFKYYLITGREPEPGDEYEDYIKQPIVKPTDMNKIRRLANSVYGLPHQEPAPEEFYDAVAAVFAQNGGRGPDQDQMQDLRELARQMKRRPRNADAPRRTRAPAEPAPPGRSRFTPS-GDNAEV
>KY548515.1
MNTNKATATYLKSIMLPETGPASIPDDITERHILKQETSSYNLEVSESGSGILVCFPGAPGSRIGAHYRWNANQTGLDFDQWLETSQDLKKAFNYGRLISRKYDIQSSTLPAGLYALNGTLNAATFEGSLSEVESLTYNSLMSLTTNPQDKVNNQLVTKGVTVLNLPTGFDKPYVRLEDETPQGLQSMNGAKMRCTAAIAPRRYEIDLPSQSLPPVPAIGTLTTLYEGNADIVNSTTVTGDINFSLAAQPANETRFDFQLDFMGLDNDVPVVTVVSSVLATNDNYRGVSAKMTQSIPTENITKPITRVKLSYKINQQTAIGNVATLGTMGPASVSFLSGNGNVPGVLRPITLVAYEKMTPLSILTIAGVSNYELIPNPELLKNMVTRYGKYDPEGLNYAKMILSHREELDIRTVW-RTEEYKERTRVFNEITDFSSDLPTSKAWGWRDIVRGIRKVAAPVLSTLFPMAAPLIGMADQFIGDLTKTNAAGGRYHSMAAGGRYKDVLESWASGGPDGKFSRALKNRLESANYEEVELPPPSKGVIVPVVHTVKSAPGEAFGSLAIIIPGEYPELLDANQQVLSHFANDTGSVWGIGEDIPFEGDNMCYTALPLKEIKRNGNIVVEKIFAGPIMGPSAQLGLSLLVNDIEDGVPRMVFTGEIADDEETIIPICGVDIKAIAAHEQGLPLIGNQPGVDEEVRNTSLAAHLIQTGTLPVQRAKGSNKRIKYLGELMASNASGMDEELQRLLNATMARAKEVQDAEIYKLLRLMAWTRKNDLTDHMYEWSKEDPDALKFGKLISTPPKHPEKPKGPDQHHAQEARATRISLDAVRAGADFATPEWVALNNYRGPSPGQFKYYLITGREPEPGDEYEDYIKQPIVKPTDMNKIRRLANSVYGLPHQEPAPEEFYDAVAAVFAQNGGRGPDQDQMQDLRELARQMKRRPRNADAPRRTRAPAEPAPPGRSRFTPS-GDNAEV
>KY548511.1
MNTNKATATYLKSIMLPETGPASIPDDITERHILKQETSSYNLEVSESGSGILVCFPGAPGSRIGAHYRWNANQTGLDFDQWLETSQDLKKAFNYGRLISRKYDIQSSTLPAGLYALNGTLNAATFEGSLSEVESLTYNSLMSLTTNPQDKVNNQLVTKGVTVLNLPTGFDKPYVRLEDETPQGLQSMNGAKMRCTAAIAPRRYEIDLPSQSLPPVPAIGTLTTLYEGNADIVNSTTVTGDINFSLAAQPANETRFDFQLDFMGLDNDVPVVTVVSSVLATNDNYRGVSAKMTQSIPTENITKPITRVKLSYKINQQTAIGNVATLGTMGPASVSFLSGNGNVPGVLRPITLVAYEKMTPLSILTVAGVSNYELIPNPELLKNMVTRYGKYDPEGLNYAKMILSHREELDIRTVW-RTEEYKERTRVFNEITDFSSDLPTSKAWGWRDIVRGIRKVAAPVLSTLFPMAAPLIGMADQFIGDLTKTNAAGGRYHSMAAGGRYKDVLESWASGGPDGKFSRALKNRLESANYEEVELPPPSKGVIVPVVHTVKSAPGEAFGSLAIIIPGEYPELLDANQQVLSHFANDTGSVWGIGEDIPFEGDNMCYTALPLKEIKRNGNIVVEKIFAGPIMGPSAQLGLSLLVNDIEDGVPRMVFTGEIADDEETIIPICGVDIKAIAAHEQGLPLIGNQPGVDEEVRNTSLAAHLIQTGTLPVQRAKGSNKRIKYLGELMASNASGMDEELQRLLNATMARAKEVQDAEIYKLLRLMAWTRKNDLTDHMYEWSKEDPDALKFGKLISTPPKHPEKPKGPDQHHAQEARATRISLDAVRAGADFATPEWVALNNYRGPSPGQFKYYLITGREPEPGDEYEDYIKQPIVKPTDMNKIRRLANSVYGLPHQEPAPEEFYDAVAAVFAQNGGRGPDQDQMQDLRELARQMKRRPRNADAPRRTRAPAEPAPPGRSRFTPS-GDNAEV
>KY548514.1
MNTNKATATYLKSIMLPETGPASIPDDITERHILKQETSSYNLEVSESGSGILVCFPGAPGSRIGAHYRWNANQTGLEFDQWLETSQDLKKAFNYGRLISRKYDIQSSTLPAGLYALNGTLNAATFEGSLSEVESLTYNSLMSLTTNPQDKVNNQLVTKGVTVLNLPTGFDKPYVRLEDETPQGLRSMNGARMRCTAAIAPRRYEIDLPSQSLPPVPAIGTLTTLYEGNADIVNSTTVTGDINFSLAEQPANETRFDFQLDFMGLDNDVPVVTVVSSVLATNDNYRGVSAKMTQSIPTENITKPITRVKLSYKINQQTAIGNVATLGTMGPASVSFSSGNGNVPGVLRPITLVAYEKMTPLSILTVAGVSNYELIPNPELLKNMVTRYGKYDPEGLNYAKMILSHREELDIRTVW-RTEEYKERTRVFNEITDFSSDLPTSKAWGWRDIVRGIRKVAAPVLSTLFPMAAPLIGMADQFIGDLTKTNAAGGRYHSMAAGGRYKDVLESWASGGPDGKFSRALKNRLESANYEEVELPPPSKGVIVPVVHTVKSAPGEAFGSLAIIIPGEYPELLDANQQVLSHFANDTGSVWGIGEDIPFEGDNMCYTALPLKEIKRNGNIVVEKIFAGPIMGPSAQLGLSLLVNDIEDGVPRMVFTGEIADDEETIIPICGVDIKAIAAHEQGLPLIGNQPGVDEEVRNTSLAAHLIQTGTLPVQRAKGSNKRIKYLGELMASNASGMDEELQRLLNATMARAKEVQDAEIYKLLRLMAWTRKNDLTDHMYEWSKEDPDALKFGKLISTPPKHPEKPKGPDQHHAQEARATRISLDAVRAGADFATPEWVALNNYRGPSPGQFKYYLITGREPEPGDEYEDYIKQPIVKPTDMNKIRRLANSVYGLPHQEPAPEEFYDAVAAVFAQNGGRGPDQDQMQDLRELARQMKRRPRNADAPRRTRAPAEPAPPGRSRFTPS-GDNAEV
>U56907.1
MNTNKATATYLKSIMLPETGPASIPDDITERHILKQETSSYNLEVSESGSGILVCFPGAPGSRIGAHYRWNANQTGLEFDQWLETSQDLKKAFNYGRLISRKYDIQSSTLPAGLYALNGTLNAATFEGSLSEVESLTYNSLMSLTTNPQDKANNQLVTKGVTVLNLPTGFDKPYVRLEDETPQGLQSMNGARMRCTAAIAPRRYEIDLPSQSLPPVPATGTLTTLYEGNADIVSSTTVTGDINFSLAERPANETRFDFQLDFMGLDNDVPVVTVVSSVLATNDNYRGVSAKMTQSIPTENITKPITRVKLSYKINQQTAIGNVATLGTMGPASVSFSSGNGNVPGVLRPITLVAYEKMTPLSILTVAGVSNYELIPNPELLKNMVTRYGKYDPEGLNYAKMILSHREELDIRTVW-RTEEYKERTRVFNEITDFSSDLPTSKAWGWRDIVRGIRKVAAPVLSTLFPMAAPLIGMADQFIGDLTKTNAAGGRYHSMAAGGRYKDVLESWASGGPDGKFSRALKNRLESANYEEVELPPPSKGVIVPVVHTVKSAPGEAFGSLAIIIPGEYPELLDANQQVLSHFANDTGSVWGIGEDIPFEGDNMCYTALPLKEIKRNGNIVVEKIFAGPIMGPSAQLGLSLLVNDIEDGVPRMVFTGEIADDEETIIPICGVDIKAIAAHEQGLPLIGNQPGVDEEVRNTSLAAHLIQTGTLPVQRAKGSNKRIKYLGELMASNASGMDEELQRLLNATMARAKEVQDAEIYKLLKLMAWTRKNDLTDHMYEWSKEDPDALKFGKLISTPPKHPEKPKGPDQHHAQEARATRISLDAVRAGADFATPEWVALNNYRGPSPGQFKYYLITGREPEPGDEYEDYIKQPIVKPTDTNKIRRLANSVYGLPHQEPAPEEFYDAVAAVFAQNGGRGPDQDQMQDLRELARQMKRRPRNADAPRRTRAPAEPAPPGRSRFTPS-GDNAEV
>MH614930.1
MNTNKATATYLKSIMLPETGPASIPDDITERHILKQETSSYNLEVSESGSGILVCFPGAPGSRIGAHYRWNANQTGLEFDQWLETSQDLKKAFNYGRLISRKYDIQSSTLPAGLYALNGTLNAATFEGSLSEVESLTYNSLMSLTTNPQDKANNQLVTKGVTVLNLPTGFDKPYVRLEDETPQGLQSMNGARMRCTAAIAPRRYEIDLPSQSLPPVPATGTLTTLYEGNADIVNSTTVTGDINFSLAEQPANETRFDFQLDFMGLDNDVPVVTVVSSVLATNDNYRGVSAKMTQSIPTENITKPITRVKLSYKINQQTAIGNVATLGTMGPASVSFSSGNGNVPGVLRPITLVAYEKMTPLSILTVAGVSNYELIPNPELLKNMVTRYGKYDPEGLNYAKMILSHREELDIRTVW-RTEEYKERTRVFNEITDFSSDLPTSKAWGWRDIVRGIRKVAAPVLSTLFPMAAPLIGMADQFIGDLTKTNAAGGRYHSMAAGGRYKDVLESWASGGPDGKFSRALKNRLESANYEEVELPPPSKGVIVPVVHTVKSAPGEAFGSLAIIIPGEYPELLDANQQVLSHFANDTGSVWGIGEDIPFEGDNMCYTALPLKEIKRNGNIVVEKIFAGPIMGPSAQLGLSLLVNDIEDGVPRMVFTGEIADDEETIIPICGVDIKAIAAHEQGLPLIGNQPGVDEEVRNTSLAAHLIQTGTLPVQRAKGSNKRIKYLGELMASNASGMDEELQRLLNATMARTKEVQDAEIYKLLKLMAWTRKNDLTDHMYEWSKEDPDALKFGKLISTPPKHPEKPKGPDQHHAQEARATRISLDAVRAGADFATPEWVALNNYRGPSPGQFKYYLITGREPEPGDEYEDYIKQPIVKPTDMNKIRRLANSVYGLPHQEPAPEEFYDAVAAVFAQNGGRGPDQDQMQDLRELARQMKRRPRNADAPRRTRAPAEPAPPGRSRFTPS-GDNAEV
>MH614926.1
MNTNKATATYLKSIMLPETGPASIPDDITERHILKQETSSYNLEVSESGSGILVCFPGAPGSRIGAHYRWNANQTGLEFDQWLETSQDLKKAFNYGRLISRKYDIQSSTLPAGLYALNGTLNAATFEGSLSEVESLTYNSLMSLTTNPQDKVNNQLVTKGVTVLNLPTGFDKPYVRLEDETPQGLQSMNGARMRCTAAIAPRRYEIDLPSQSLPPVPATGTLTTLYEGNADIVNSTTVTGDINFSLAEQPANETRFDFQLDFMGLDNDVPVVTVVSSVLATNDNYRGVSAKMTQSIPTENITKPITRVKLSYKINQQTAIGNVATLGTMGPASVSFSSGNGNVPGVLRPITLVAYEKMTPLSILTVAGVSNYELIPNPELLKNMVTRYGKYDPEGLNYAKMILSHREELDIRTVW-RTEEYKERTRVFNEITDFSSDLPTSKAWGWRDIVRGIRKVAAPVLSTLFPMAAPLIGMADQFIGDLTKTNAAGGRYHSMAAGGRYKDVLESWASGGPDGKFSRALKNRLESANYEEVELPPPSKGVIVPVVHTVKSAPGEAFGSLAIIIPGEYPELLDANQQVLSHFANDTGSVWGIGEDIPFEGDNMCYTALPLKEIKRNGNIVVEKIFAGPIMGPSAQLGLSLLVNDIEDGVPRMVFTGEIADDEETIIPICGVDIKAIAAHEQGLPLIGNQPGVDEEVRNTSLAAHLIQTGTLPVQRAKGSNKRIKYLGELMASNASGMDEELQRLLNATMARTKEVQDAEIYKLLKLMAWTRKNDLTDHMYEWSKEDPDALKFGKLISTPPKHPEKPKGPDQHHAQEARATRISLDAVRAGADFATPEWVALNNYRGPSPGQFKYYLITGREPEPGDEYEDYIKQPIVKPTDMNKIRRLANSVYGLPHQEPAPEEFYDAVAAVFAQNGGRGPDQDQMQDLRELARQMKRRPRNADAPRRTRAPAEPAPPGRSRFTPS-GDNAEV
>HQ833320.1
MNTNKATATYLKSIMLPETGPASIPXDTTERHIXKQETSSYNXEVSESGSGILVCFPGAPGSRIGAHYRWNANQTGLEFDQWLETSQDLKKAFNYGRLISRKYDIQSSTLPAGLYALNGTLNAATFEGSLSEVESLTYNSLMSLTTNPQDKVNNQLVTKGVTVLNLPTGFDKPYVRLEDETPQGLQSMNGAKMRCTAAIAPRRYEIDLPSQRLPPVXATGALTTLYEGNADIVNSTTVTGDINFSLXEQPAVETKFDFQLDFMGLDNDVPVVTVVSSVLATNDNYRGVSAKMTQSIPTENITKPITRVKLSYKINQQTAIGNVATLGTMGPASVSFSSGNGNVPGVLRPITLVAYEKMTPLSILTVAGVSNYELIPNPELXKNMVTRYGKYDPEGLNYAKMILSHREELDIRTVW-RTEEYKERTRVFNEITDFSSDLPTSKAWGWRDIVRGIRKVAAPVLSTLFPMAAPLIGMADQFIGDLTKTNAAGGRYHSMAAGGRYKDVLESWASGGPDGKFSRALKNRLESANYEEVELPPPSKGVIVPVVHTVKSAPGEAFGSLAIIIPGEYPELLDANQQVLSHFANDTGSVWGIGEDIPFEGDNMCYTALPLKEIKRNGNIVVEKIFAGPIMGPSAQLGLSLLVNDIEDGVPRMVFTGEIADDEETIIPICGVDIKAIAAHEQGLPLIGNQPGVDEEVRNTSLAAHLIQTGTLPVQRAKGSNKRIKYLGELMASNASGMDEELQRLLNATMARAKEVQDAEIYKLLKLMAWTRKNDLTDHMYEWSKEDPDALKFGKLISTPPKHPEKPKGPDQHHAQEARATRISLDAVRAGADFATPEWVALNNYRGPSPGQFKYYLITGREPEPGDEYEDYIKQPIVKPTDMNKIRRLANSVYGLPHQEPAPEEFYDAVAAVFAQNGGRGPDQDQMQDLRELARQMKRRPRNADAPRRTRAPAEPAPPGRSRFTPS-GDNAEV
>HQ833317.1
MNTNKATATYLKSIMLPETGPASIPXDITERHIXKQETSSYNLEVSESGSGILVCFPGAPGSRIGAHYRWNANQTGLEFDQWLETSQDLKKAFNYGRLISRKYDIQSSTLPAGLYALNGTLNAATFEGSLSEVESLTYNSLMSLTTNPQDKVNNQLVTKGVTVLNLPTGFDKPYVRLEDETPQGLQSMNGAKMRCTAAIAPRRYEIDLPSQRLPPVPATGALTTLYEGNADIVNSTTVTGDINFSLXEQPAVETKFDFQLDFMGLDNDVPVVTVVSSVLATNDNYRGVSAKMTQSIPTENITKPITRVKLSYKINQQTAIGNVATLGTMGPASVSFSSGNGNVPGVLRPITLVAYEKMTPLSILTVAGVSNYELIPNPELLKNMVTRYGKYDPEGLNYAKMILSHREELDIRTVW-RTEEYKERTRVFNEITDFSSDLPTSKAWGWRDIVRGIRKVAAPVLSTLFPMAAPLIGMADQFIGDLTKTNAAGGRYHSMAAGGRYKDVLESWASGGPDGKFSRALKNRLESANYEEVELPPPSKGVIVPVVHTVKSAPGEAFGSLAIIIPGEHPELLDANQQVLSHFANDTGSVWGIGEDIPFEGDNMCYTALPLKEIKRNGNIVVEKIFAGPIMGPSAQLGLSLLVNDIEDGVPRMVFTGEIADDEETIIPICGVDIKAIAAHEQGLPLIGNQPGVDEEVRNTSLAAHLIQTGTLPVQRAKGSNKRIKYLGELMASNASGMDEELQRLLNATMARAKEVQDAEIYKLLKLMAWTRKNDLTDHMYEWSKEDPDALKFGKLISTPPKHPEKPKGPDQHHAQEARATRISLDAVRAGADFATPEWVALNNYRGPSPGQFKYYLITGREPEPGDEYEDYIKQPIVKPTDMNKIRRLANSVYGLPHQEPAPEEFYDAVAAVFAQNGGRGPDQDQMQDLRELARQMKRRPRNADAPRRTRAPAEPAPPGRSRFTPS-GDNAEV
>KU609569.1
MNTNKATATYLKSIMLPETGPASIPDDITERHILKQETSSYNLEVSESGSGILVCFPGAPGSRIGAHYRWNANQTGLEFDQWLETSQDLKKAFNYGRLISRKYDIQSSTLPAGLYALNGTLNAATFEGSLSEVESLTYNSLMSLTTNPQDKVNNQLVTKGVTVLNLPTGFDKPYVRLEDETPQGLQSMNGAKMRCTAAIAPRRYEIDLPSQRLPPVTATGTLTTLYEGNADIVNSTTVTGDINFSLTDQPAVETKFDFQLDFMGLDNDVPVVTVVSSVLATNDNYRGVSAKMTQSIPTENITKPITRVKLSYKINQQTAIGNVATLGTMGPASVSFSSGNGNVPGVLRPITLVAYEKMTPLSILTVAGVSNYELIPNPELLKNMVTHYGKYDPEGLNYAKMILSHREELDIRTVW-RTEEYKERTRVFNEITDFSSDLPTSKAWGWRDIVRGIRKVAAPVLSTLFPMAAPLIGMADQFIGDLTKTNAAGGRYHSMAAGGRYKDVLESWASGGPDGKFSRALKNRLESANYEEVELPPPSKGVIVPVVHTVKSAPGEAFGSLAIIIPGEYPELLDANQQVLSHFANDTGSVWGIGEDIPFEGDNMCYTALPLKEIKRNGNIVVEKIFAGPIMGPSAQLGLSLLVNDIEDGVPRMVFTGEIADDEETIIPICGVDIKAIAAHEQGLPLIGNQPGVDEEVRNTSLAAHLIQTGTLPVQRAKGSNKRIKYLGELMASNASGMDEELQRLLNATMARAKEVQDAEIYKLLKLMAWTRKNDLTDHMYEWSKEEPNALKFGKLISTPPKHPEKPKGPDQHHAQEARATRISLDAVRAGADFATPEWVALNNYRGPSPGQFKYYLITGREPEPGDEYEDYIKQPIVKPTDMNKIRRLANSVYGLPHQEPAPEEFYDAVAAVFAERTGQGPDQDQMQDLRELARQMKRRPRNADAPRRTRAPAEPAPPGRSRFTPS-GDNAEV
>HQ833318.1
MNTNKATATYLKSIMLPETGPASIPXDXTERHIXKQETSSYNLEVSESGSGILVCFPGAPGSRIXAHYRWNANQTGLEFDQWLETSQDLKKAFNYGRLISRKYDIQSSTLPAGLYALNGTLNAATFEGSLSEVESLTYNSLMSLTTNPQDKVNNQLVTKGVTVLNLPTGFDKPYVRLEDETPQGLQSMNGAKMRCTAAIAPRRYEIDLPSQRLPPVTATGALTTLYEGNADIVNSTTVTGDINFSLTEQPAVETKFDFQLDFMGLDNDVPVVTVVSSVLATNDNYRGVSAKMTQSIPTENITKPITRVKLSYKINQQTAIGNVATLGTMGPASVSFSSGNGNVPGVLRPITLVAYEKMTPLSILTVAGVSNYELIPNPELLKNMVTRYGKYDPEGLNYAKMILSHREELDIRTVW-RTEEYKERTRVFNEITDFSSDLPTSKAWGWRDIVRGIRKVAAPVLSTLFPMAAPLIGMADQFIGDLTKTNAAGGRYHSMAAGGRYKDVLESWASGGPDGKFSRALKNRLESANYEEVELPPPSKGVIVPVVHTVKSAPGEAFGSLAIIIPGEYPELLDANQQVLSHFANDTGSVWGIGEDIPFEGDNMCYTALPLKEIKRNGNIVVEKIFAGPIMGPSAQLGLSLLVNDIEDGVPRMVFTGEIADDEETIIPICGVDIKAIAAHEQGLPLIGNQPGVDEEVRNTSLAAHLIQTGTLPVQRAKGSNKRIKYLGELMASNASGMDEELQRLLNATMARAKEVQDAEIYKLLKLMAWTRKNDLTDHMYEWSKEDPXALKFGKLISTPPKHPEKPKGPDQHHAQEARATRISLDAVRAGADFATPEWVALNNYRGPSPGQFKYXLITGREPEPGDEYEDYIKQPIVKPTDMNKIRRLANSVYGLPHQEPAPEEFYDAVAAVFAQNGGRGPDQDQMQDLRELARQMKRRPRNADAPRRTRAPAEPAPPGRSRFTPS-GDNAEV
>KU609579.1
MNTNKATATYLKSIMLPETGPASIPDDITERHILKQETSSYNLEVSESGSGILVCFPGAPGSRIGAHYRWNANQTGLEFDQWLETSQDLKKAFNYGRLISRKYDIQSSTLPAGLYALNGTLNAATFEGSLSEVESLTYNSLMSLTTNPQDKVNNQLVTKGVTVLNLPTGFDKPYVRLEDETPQGLQSMNGAKMRCTAATAPRRYEIDLPSQRLPPVTATGALTTLYEGNADIVNSTTVTGDINFSLAEQPAVETKFDFQLDFMGLDNDVPVVTVVSSVLATNDNYRGVSAKMTQSIPTENITKPITRVKLSYKLNQQTAIGNAATLGTMGPASVSFSSGNGNVPGVLRPITLVAYEKMTPLSILTVAGVSNYELIPNPELLKNMVTRYGKYDPEGLNYAKMILSHREELDIRTVW-RTEEYKERTRVFNEITDFSSDLPTSKAWGWRDIVRGIRKVAAPVLSTLFPMAAPLIGMADQFIGDLTKTNAAGGRYHSMAAGGRHKDVLESWASGGPDGKFSRALKNRLESANYEEVELPPPSKGVIVPVVHTVKSAPGEAFGSLAIIIPGEYPELLDANQQVLSHFANDTGSVWGIGEDIPFEGDNMCYTAPPLKEIKRNGNIVVEKIFAGPIMGPSAQLGLSLLVNDIEDGVPRMVFTGEIADDEETIIPICGVDIKAIAAHEQGLPLIGNQPGVDEEVRNTSLAAHLIQTGTLPVQRAKGSNKRIKYLGELMASTASGMDEELQRLLNATMAQAKEVQDAEIYKLLKLMAWTRKNDLTDHMYEWSKEDPNALKFGRLVSTPPKHPEKPKGPDQHHAQEARATRISLDAVRAGADFATPEWVALNNYRGPSPGQFKYYLITGREPEPGDEYEDYIKQPIVKPTDMNKIRRLANSVYGLPHQEPAPEEFYDAVAAVFAQNGGRGPDQDQMQDLRELARQMKRRPRNADAPRRTRAPAEPAPPGRSRFTPS-GDTAEV
>KX523805.1
MNTNKATATYLKSIMLPETGPASIPDDITERHILKQETSSYNLEVSESGSGILVCFPGAPGSRIGAHYRWNANQTGLEFDQWLETSQDLKKAFNYGRLISRKYDIQSSTLPAGLYALNGTLNAATFEGSLSEVESLTYNSLMSLTTNPQDKVNNQLVTKGVAVLNLPTGFDKPYVRLEDETPQGLQSMNGAKMRCTAAIAPRRYEIDLPSQRLPPVTATGALTTLYEGNADIVNSTTVTGDINFSLTEQPAVETKFDFQLDFMGLDNDVPVVTVVSSVLATNDNYRGVSAKMTQSIPTENITKPITRVKLSYKINQQTAIGNVATLGTMGPASVSFSSGNGNVPGVLRPITLVAYEKMTPLSILTVAGVSNYELIPNPELLKNMVTRYGKYDPEGLNYAKMILSHREELDIRTVW-RTEEYKERTRVFNEITDFSSDLPTSKAWGWRDIVRGIRKVAAPVLSTLFPMAAPLIGMADQFIGDLTKTNAAGGRYHSMAAGGRHKDVLESWASGGPDGKFSRALKNRLESANYEEVELPPPSKGVIVPVVHTVKSAPGEAFGSLAIIIPGEYPELLDANQQVLSHFANDTGSVWGIGEDIPFEGDNMCYTALPLKEIKRNGNIVVEKIFAGPIMGPSAQLGLSLLVNDIEDGVPRMVFTGEIADDEETIIPICGVDIKAIAAHEQGLPLIGNQPGVDEEVRNTSLAAHLIQTGTLPVQRAKGSNKRIKYLGELMASNASGMDEELQRLLNATMARAKEVQDAEIYKLLKLMAWTRKNDLTDHMYEWSKEDPNALKFGKLISTPPKHPEKPKGPDQHHAQEARATRISLDAVRAGADFATPEWVALNNYRGPSPGQFKYYLITGREPEPGEEYEDYIKQPIVKPTDMNKIRRLANSVYGLPHQEPAPEEFYDAVAAVFAQNGGRGPDQDQMQDLRELARQMKRRPRNADAPRRTRAPAEPAPPGRSRFTPS-GVCAEV
>KU609574.1
MNTNKATATYLKSIMLPETGPASIPDDITERHILKQEISSYNLEVSESGSGILVCFPGAPGSRIGAHYRWNANQTGLEFDQWLETSQDLKKAFNYGRLISRKYDIQSSTLPAGLYALNGTLNAATFEGSLSEVESLTYNSLMSLTTNPQDKVNNQLVTKGVTVLNLPTGFDKPYVRLEDETPQGLQSMNGAKMRCTAAIAPRRYEIDLPSQRLPPVTATGSLTTLYEGNADIVNSTTVTGDINFSLTEQPAVETKFDFQLDFMGLDNDVPVVTVVSSVLATNDNYRGVSAKMTQSIPTENITKPITRVKLSYKLNQQTAIGNVATLGTMGPASVSLSEGNGNVPGVLRPITLVAYEKMTPLSILTVAGVSNYELIPNPELLKNMVTRYGKYDPEGLNYAKMILSHREELDIRTVW-RTEEYKERTRVFNEITDFSSDLPTSKAWGWRDIVRGIRKVAAPVLSTLFPMAAPLIGMADQFIGDLTKTNAAGGRYHSMAAGGRHKDVLESWASGGPDGKFSRALKNRLESANYEEVELPPPSKGVIVPVVHTVKSAPGEAFGSLAIIIPGEYPELLDANQQVLSHFANDTGSVWGIGEDIPFEGDNMCYTALPLKEIKRNGNIVVEKIFAGPIMGPSAQLGLSLLVNDIEDGVPRMVFTGEIADDEETIIPICGVDIKAIAAHEQGLPLIGNQPGVDEEVRNTSLAAHLIQTGTLPVQRAKGSNKRIKYLGELMASNASGMDEELQRLLNATMARAKEVQDAEIYKLLKLMAWTRKNDLTDHMYEWSKEDPNALKFGKLISTPPKHPEKPKGPDQHHAQEARATRISLDAVRAGADFATPEWVALNNYRGPSPGQFKYYLITGREPEPGDEYEDYIKQPIVKPTDMNKIRRLANSVYGLPHQEPAPEEFYDAVAAVFAQNGGRGPDQDQMQDLRELARQMKRRPRNADAPRRTRAPAEPAPPGRSRFTPS-GDNAEV
>KU609570.1
MNTNKATATYLKSIMLPETGPASIPDDITERHILKQETSSYNLEVSESGSGILVWFPGAPGSRIGAHYRWNANQTGLEFDQWLETSQDLKKAFNYGRLISRKYDIQSSTLPAGLYALNGTLNAATFEGSLSEVESLTYNSLMSLTTNPQDKVNNQLVTKGVTVLNLPTGFDKPYVRLEDETPQGLQSMNGAKMRCTAAIAPRRYEIDLPSQRLPPVTATGTLTTLYEGNADIVNSTTVTGDINFSLTDQPAVETKFDFQLDFMGLDNDVPVVTVVSSVLATNDNYRGVSAKMTQSIPTENITKPITRVKLSYKINQQTAIGNVATLGTMGPASVSFSSGNGNVPGVLRPITLVAYEKMTPLSILTVAGVSNYELIPNPELLKNMVTHYGKYDPEGLNYAKMILSHREELDIRTVW-RTEEYKERTRVFNEITDFSSDLPTSKAWGWRDIVRGIRKVAAPVLSTLFPMAAPLIGMADQFIGDLTKTNAAGGRYHSMAAGGRYKDVLESWASGGPDGKFSRALKNRLESANYEEVELPPPSKGVIVPVVHTVKSAPGEAFGSLAIIIPGEYPELLDANQQVLSHFANDTGSVWGIGEDIPFEGDNMCYTALPLKEIKRNGNIVVEKIFAGPIMGPSAQLGLSLLVNDIEDGVPRMVFTGEIADDEETIIPICGVDIKAIAAHEQGLPLIGNQPGVDEEVRNTSLAAHLIQTGTLPVQRAKGSNKRIKYLGELMASNASGMDEELQRLLNATMARAKEVQDAEIYKLLKLMAWTRKNDLTDHMYEWSKEDPNALKFGKLISTPPKHPEKPKGPDQHHAQEARATRISLDAVRAGADFATPEWVALNNYRGPSPGQFKYYLITGREPEPGDEYEDYIKQPIVKPTDMNKIRRLANSVYGLPHQEPAPEEFYDAVAAVFAQNGGRGPDQDQMQDLRELARQMKRRPRNADAPRRTRAPAEPAPPGRSRFTPS-GDNAEV
>KU609585.1
MNTNKATATYLKSIMLPETGPASIPDDITERHILKQETSSYNLEVSESGSGILVCFPGAPGSRIGAHYRWNANQTGLEFDQWLETSQDLKKAFNYGRLISRKYDIQSSTLPAGLYALNGTLNAATFEGSLSEVESLTYNSLMSLTTNPQDKVNNQLVTKGVTVLNLPTGFDKPYVRLEDETPQGLQSMNGAKMRCTAATAPRRYEIDLPSQRLPPVTATGALTTLYEGNADIVNSTTVTGDINFSLTDQPAVETKFDFQLDFMGLDNDVPVVTVVSSVLATNDNYRGVSAKMTQSIPTENITKPITRVKLSYKINQQTAIGNVATLGTMGPASVSFSSGNGNVPGVLRPITLVAYEKMTPLSILTVAGVSNYELIPNPELLKNMVTHYGKYDPEGLNYAKMILSHREEVDIRTVW-RTEEYKERTRVFNEITDFSSDLPTSKAWGWRDIVRGIRKVAAPVLSTLFPMAAPLIGMADQFIGDLTKTNAAGGRYHSMAAGGRYKDVLESWASGGPDGKFSRALKNRLESANYEEVELPPPSKGVIVPVVHTVKSAPGEAFGSLAIIIPGEYPELLDANQQVLSHFANDTGSVWGIGEDIPFEGDNMCYTALPLKEIKRNGNIVVEKIFAGPIMGPSAQLGLSLLVNDIEDGVPRMVFTGEIADDEETIIPICGVDIKAIAAHEQGLPLIGNQPGVDEEVRNTSLAAHLIQTGTLPVQRAKGSNKRIKYLGELMASNASGMDEELQRLLNATMARAKEVQDAEIYKLLKLMAWTRKNDLTDHMYEWSKEDPNALKFGKLISTPPKHPEKPKGPDQHHAQEARATRISLDAVRAGADFATPEWVALNNYRGPSPGQFKYYLITGREPEPGDEYEDYIKQPIVKPTDMNKIRRLANSVYGLPHQEPAPEEFYDAVAAVFAQNGGRGPDQDQMQDLRELARQMKRRPRNADAPRRTRAPAEPAPPGRSRFTPS-GDNAEV
>KX523802.1
MNTNKATATYLKSIMLPETGPASIPDDITERHILKQETSSYNLEVSESGSGILVCFPGAPGSRIGAHYRWNANQTGLEFDQWLETSQDLKKAFNYGRLISRKYDIQSSTLPAGLYALNGTLNAATFEGSLSEVESLTYNSLMSLTTNPQDKVNNQLVTKGVTVLNLPTGFDKPYVRLEDETPQGLQSMNGAKMRCTAAIAPRRYEIDLPSQRLPPVTATGALTTLYEGNADIVNSTTVTGDINFSLTDQPAVETKFDFQLDFMGLDNDVPVVTVVSSVLATNDNYRGVSAKMTQSIPTENITKPITRVKLSYKINQQTAIGNVATLGTMGPASVSFSSGNGNVPGVLRPITLVAYEKMTPLSILTVAGVSNYELIPNPELLKNMVTRYGKYDPEGLNYAKMILSHREELDIRTVW-RTEEYKERTRVFNEITDFSSDLPTSKAWGWRDIVRGIRKVAAPVLSTLFPMAAPLIGMADQFIGDLTKTNAAGGRYHSMAAGGRYKDVLESWASGGPDGKFSRALKNRLESANYEEVELPPPSKGVIVPVVHTVKSAPGEAFGSLAIIIPGEYPELLDANQQVLSHFANDTGSVWGIGEDIPFEGDNMCYTALPLKEIKRNGNIVVEKIFAGPIMGPSAQLGLSLLVNDIEDGVPRMVFTGEIADDEETIIPICGVDIKAIAAHEQGLPLIGNQPGVDEEVRNTSLAAHLIQTGTLPVQRAKGSNKRIKYLGELMASNASGMDEELQRLLNATMARAKEVQDAEIYKLLKLMAWTRKNDLTDHMYEWSKEDPNALKFGKLISTPPKHPEKPKGPDQHHAQEARATRISLDAVRAGADFATPEWVALNNYRGPSPGQFKYYLITGREPEPGDEYEDYIKQPIVKPTDMNKIRRLANSVYGLPHQEPAPEEFYDAVAAVFAQNGGRGPDQDQMQDLRGLARQMKRRPRNADAPRRARAPAEPAPPGRSRFTPS-GDNAEV
>HQ833319.1
MNTNKATATYLKSIMLPETGPASIPXDTTERHIXKQETSSYNLEVSESGSGILVCFPGAPGSRIGAHYRWNANQTGLEFDQWLETSQDLKKAFNYGRLISRKYDIQSSTLPAGLYALNGTLNAATFEGSLSEVESLTYNSLMSLTTNPQDKVNNQLVTKGVTVLNLPTGFDKPYVRLEDETPQGLQSMNGAKMRCTAAIAPRRYEIDLPSQRLPPVTATGALTTLYEGNADIVNSTTVTGDINFSLAEQPAVETKFDFQLDFMGLDNDVPVVTVVSSVLATNDNYRGVSAKMTQSIPTENITKPITRVKLSYKINQQTAIGNAATLGTMGPASVSFSSGNGNVPGVLRPITLVAYEKMTPLSILTVAGVSNYELIPNPELLKNMVTRYGKYDPEGLNYAKMILSHREELDIRTVW-RTEEYKERTRVFNEITDFSSDLPTSKAWGWRDIVRGIRKVAAPVLSTLFPMAAPLIGMADQFIGDLTKTNAAGGRYHSMAAGGRHKDVLESWASGGPDGKFSRALKNRLESANYEEVELPPPSKGVIVPVVHTVKSAPGEAFGSLAIIIPGEYPELLDANQQVLSHFANDTGSVWGIGEDIPFEGDNMCYTALPLKEIKRNGNIVVEKIFAGPIMGPSAQLGLSLLVNDIEDGVPRMVFTGEIADDEETIIPICGVDIKAIAAHEQGLPLIGNQPGVDEEVRNTSLAAHLIQTGTLPVQRAKGSNKRIKYLGELMASNASGMDEELQRLLNATMARAKEVQDAEIYKLLKLMAWTRKNDLTDHMYEWSKEDPDALKFGKLISTPPKHPEKPKGPDQHHAQEARATRISLDAVRAGADFATPEWVALNNYRGPSPGQFKYYLITGREPEPGDEYEDYIKQPIVKPTDMNKIRRLANSVYGLPHQEPAPEEFYDAVAAVFAQNGGRGPDQDQMQDLRELARQMKRRPRNADAPRRTRAPAEPAPPGRSRFTPS-GDNAEV
>KU609582.1
MNTNKATATYLKSIMLPETGPASIPDDITERHILKQETSSYNLEVSESGSGILVCFPGAPGSRIGAHYRWNANQTGLEFDQWLETSQDLKKAFNYGRLISRKYDIQSSTLPAGLYALNGTLNAATFEGSLSEVESLTYNSLMSLTTNPQDKVNNQLVTKGVTVLNLPTGFDKPYVRLEDETPQGLQSMNGAKMRCTAATAPRRYEIDLPSQRLPPVTATGALTTLYEGNADIVNSTTVTGDINFSLAEQPAVETKFDFQLDFMGLDNDVPVVTVVSSVLATNDNYRGVSAKMTQSIPTENITKPITRVKLSYKLNQQTAIGNVATLGTMGPASVSFSSGNGNVPGVLRPITLVAYEKMTPLSILTVAGVSNYELIPNPELLKNMVTRYGKYDPEGLNYAKMILSHREELDIRTVW-RTEEYKERTRVFNEITDFSSDLPTSKAWGWRDIVRGIRKVAAPVLSTLFPMAAPLIGMADQFIGDLTKTNAAGGRYHSMAAGGRHKDVLESWASGGPDGKFSRALKNRLESANYEEVELPPPSKGVIVPVVHTVKSAPGEAFGSLAIIIPGEYPELLDANQQVLSHFANDTGSVWGIGEDIPFEGDNMCYTALPLKEIKRNGNIVVEKIFAGPIMGPSAQLGLSLLVNDIEDGVPRMVFTGEIADDEETIIPICGVDIKAIAAHEQGLPLIGNQPGVDEEVRNTSLAAHLIQTGTLPVQRAKGSNKRIKYLGELMASNASGMDEELQRLLNATMARAKEVQDAEIYKLLKLMAWTRKNDLTDHMYEWSKEDPNALKFGKLVSTPPKHPEKPKGPDQHHAQEARATRISLDAVRAGADFATPEWVALNNYRGPSPGQFKYYLITGREPEPGDEYEDYIKQPIVKPTDMNKIRRLANSVYGLPHQEPAPEEFYDAVAAVFAQNGGRGPDQDQMQDLRELARQMKRRPRNADAPRRTRAPAEPAPPGRSRFTPS-GDNAEV
>KU609581.1
MNTNKATATYLKSIMLPETGPASIPDDITERHILKQETSSYNLEVSESGSGILVCFPGAPGSRIGAHYRWNANQTGLEFDQWLETSQDLKKAFNYGRLISRKYDIQSSTLPAGLYALNGTLNAATFEGSLSEVESLTYNSLMSLTTNPQDKVNNQLVTKGVTVLNLPTGFDKPYVRLEDETPQGLQSMNGAKMRCTAATAPRRYEIDLPSQRLPPVTATGALTTLYEGNADIVNSTTVTGDINFSLAEQPAVETKFDFQLDFMGLDNDVPVVTVVSSVLATNDNYRGVSAKMTQSIPTENITKPITRVKLSYKLNQQTAIGNVATLGTMGPASVSFSSGNGNVPGVLRPITLVAYEKMTPLSILTVAGVSNYELIPNPELLKNMVTRYGKYDPEGLNYAKMILSHREELDIRTVW-RTEEYKERTRVFNEITDFSSDLPTSKAWGWRDIVRGIRKVAAPVLSTLFPMAAPLIGMADQFIGDLTKTNAAGGRYHSMAAGGRHKDVLESWASGGPDGKFSRALKNRLESANYEEVELPPPSKGVIVPVVHTVKSAPGEAFGSLAIIIPGEYPELLDANQQVLSHFANDTGSVWGIGEDIPFEGDNMCYTALPLKEIKRNGNIVVEKIFAGPIMGPSAQLGLSLLVNDIEDGVPRMVFTGEIADDEETIIPICGVDIKAIAAHEQGLPLIGNQPGVDEEVRNTSLAAHLIQTGTLPVQRAKGSNKRIKYLGELMASNASGMDEELQRLLNATMARAKEVQDAEIYKLLKLMAWTRKNDLTDHMYEWSKEDPNALKFGKLVSTPPKHPEKPKGPDQHHAQEARATRISLDAVRAGADFATPEWVALNNYRGPSPGQFKYYLITGREPEPGDEYEDYIKQPIVKPTDMNKIRRLANSVYGLPHQEPAPEEFYDAVAAVFAQNGGRGPDQDQMQDLRELARQMKRRPRNADAPRRTRAPAEPAPPGRSRFTPS-GDNAEV
>KU609580.1
MNTNKATATYLKSIMLPETGPASIPDDITERHILKQETSSYNLEVSESGSGILVCFPGAPGSRIGAHYRWNANQTGLEFDQWLETSQDLKKAFNYGRLISRKYDIQSSTLPAGLYALNGTLNAATFEGSLSEVESLTYNSLMSLTTNPQDKVNNQLVTKGVTVLNLPTGFDKPYVRLEDETPQGLQSMNGAKMRCTAATAPRRYEIDLPSQRLPPVTATGALTTLYEGNADIVNSTTVTGDINFSLAEQPAVETKFDFQLDFMGLDNDVPVVTVVSSVLATNDNYRGVSAKMTQSIPTENITKPITRVKLSYKLNQQTAIGNVATLGTMGPASVSFSSGNGNVPGVLRPITLVAYEKMTPLSILTVAGVSNYELIPNPELLKNMVTRYGKYDPEGLNYAKMILSHREELDIRTVW-RTEEYKERTRVFNEITDFSSDLPTSKAWGWRDIVRGIRKVAAPVLSTLFPMAAPLIGMADQFIGDLTKTNAAGGRYHSMAAGGRHKDVLESWASGGPDGKFSRALKNRLESANYEEVELPPPSKGVIVPVVHTVKSAPGEAFGSLAIIIPGEYPELLDANQQVLSHFANDTGSVWGIGEDIPFEGDNMCYTALPLKEIKRNGNIVVEKIFAGPIMGPSAQLGLSLLVNDIEDGVPRMVFTGEIADDEETIIPICGVDIKAIAAHEQGLPLIGNQPGVDEEVRNTSLAAHLIQTGTLPVQRAKGSNKRIKYLGELMASNASGMDEELQRLLNATMARAKEVQDAEIYKLLKLMAWTRKNDLTDHMYEWSKEDPNALKFGKLVSTPPKHPEKPKGPDQHHAQEARATRISLDAVRAGADFATPEWVALNNYRGPSPGQFKYYLITGREPEPGDEYEDYIKQPIVKPTDMNKIRRLANSVYGLPHQEPAPEEFYDAVAAVFAQNGGRGPDQDQMQDLRELARQMKRRPRNADAPRRTRAPAEPAPPGRSRFTPS-GDNAEV
>KU609587.1
MNTNKATATYLKSIMLPETGPASIPDDITERHILKQETSSYNLEVSESGSGILVCFPGAPGSRIGAHYRWNANQTGLEFDQWLETSQDLKKAFNYGRLISRKYDIQSSTLPAGLYALNGTLNAATFEGSLSEVESLTYNSLMSLTTNPQDKVNNQLVTKGVTVLNLPTGFDKPYVRLEDETPQGLQSMNGAKMRCTAAIAPRRYEIDLPSQRLPPVTATGTLTTLYEGNADIVNSTTVTGDINFSLAEQPAVETKFDFQLDFMGLDNDVPVVTVVSSVLATNDNYRGVSAKMTQSIPTENITKPITRVKLSYKLNQQTAIGNAATLGTMGPASVSFSSGNGNVPGVLRPITLVAYEKMTPLSILTVAGVSNYELIPNPELLKNMVTRYGKYDPEGLNYAKMILSHREELDIRTVW-RTEEYKERTRVFNEITDFSSDLPTSKAWGWRDIVRGIRKVAAPVLSTLFPMAAPLIGMADQFIGDLTKTNAAGGRYHSMAAGGRHKDVLESWASGGPDGKFSRALKNRLESANYEEVELPPPSKGVIVPVVHTVKSAPGEAFGSLAIIIPGEYPELLDANQQVLSHFANDTGSVWGIGEDIPFEGDNMCYTALPLKEIKRNGNIVVEKIFAGPIMGPSAQLGLSLLVNDIEDGVPRMVFTGEIADDEETIIPICGVDIKAIAAHEQGLPLIGNQPGVDEEVRNTSLAAHLIQTGTLPVQRAKGSNKRIKYLGELMASNASGMDEELQRLLNATMARAKEVQDAEIYKLLKLMAWTRKNDLTDHMYEWSKEDPNALKFGKLVSTPPKHPEKPKGPDQHHAQEARATRISLDAVRAGADFATPEWVALNNYRGPSPGQFKYYLITGREPEPGDEYEDYIKQPIVKPTDMNKIRRLANSVYGLPHQEPAPEEFYDAVAAVFAQNGGRGPDQDQMQDLRELARQMKRRPRNADAPRRTRAPAEPAPPGRSRFTPS-GDNAEV
>KU609578.1
MNTNKATATYLKSIMLPETGPASIPDDITERHILKQETSSYNLEVSESGSGILVCFPGAPGSRIGAHYRWNVNQTGLEFDQWLETSQDLKKAFNYGRLISRKYDIQSSTLPAGLYALNGTLNAATFEGSLSEVESLTYNSLMSLTTNPQDKVNNQLVTKGVTVLNLPTGFDKPYVRLEDETPQGLQSMNGAKMRCTAATAPRRYEIDLPSQRLPPVTATGALTTLYEGNADIVNSTTVTGDINFSLTEQPAVETKFDFQLDFMGLDNDVPVVTVVSSVLATNDNYRGVSAKMTQSIPTENITKPITRVKLSYKINQQTAIGNVATLGTMGPASVSFSSGNGNVPGVLRPITLVAYEKMTPLSILTVAGVSNYELIPNPELLKNMVTRYGKYDPEGLNYAKMILSHREELDIRTVW-RTEEYKERTRVFNEITDFSSDLPTSKAWGWRDIVRGIRKVAAPVLSTLFPMAAPLIGMADQFIGDLTKTNAAGGRYHSMAAGGRHKDVLESWASGGPDGKFSRALKNRLESANYEEVELPPPSKGVIVPVVHTVKSAPGEAFGSLAIIIPGEHPELLDANQQVLSHFANDTGSVWGIGEDIPFEGDNMCYTALPLKEIKRNGNIVVEKIFAGPIMGPSAQLGLSLLVNDIEDGVPRMVFTGEIADDEETIIPICGVDIKAIAAHEQGLPLIGNQPGVDEEVRNTSLAAHLIQTGTLPVQRAKGSNKRIKYLGELMASNASGMDEELQRLLNATMARAKEVQDAEIYKLLKLMAWTRKNDLTDHMYEWSKEDPNALKFGKLISTPPKHPEKPKGPDQHHAQEARATRISLDAVRAGADFATPEWVALNNYRGPSPGQFKYYLITGREPEPGDEYEDYIKQPIVKPTDMNKIRRLANSVYGLPHQEPAPEEFYDAVAAVFAQNGGRGPDQDQMQDLRELARQMKRRPRNADAPRRTRAPAEPAPPGRSRFTPS-GDNAEV
>KU609572.1
MNTNKATATYLKSIMLPETGPASIPDDITERHILKQETSSYNLEVSESGSGILVCFPGAPGSRIGAHYRWNANQTGLEFDQWLETSQDLKKAFNYGRLISRKYDIQSSTLPAGLYALNGTLNAATFEGSLSEVESLTYNSLMSLTTNPQDKVNNQLVTKGVTVLNLPTGFDKPYVRLEDETPQGLQSMNGAKMRCTAATAPRRYEIDLPSQRLPPVTATGALTTLYEGNADIVNSTTVTGDINFSLTERPAVETKFDFQLDFMGLDNDVPVVTVVSSVLATNDNYRGVSAKMTQSIPTENITKPITRVKLSYKINQQTAIGNVATLGTMGPASVSFSSGNGNVPGVLRPITLVAYEKMTPLSILTVAGVSNYELIPNPELLKNMVTRYGKYDPEGLNYAKMILSHREELDIRTVW-RTEEYKERTRVFNEITDFSSDLPTSKAWGWRDIVRGIRKVAAPVLSTLFPMAAPLIGMADQFIGDLTKTNAAGGRYHSMAAGGRHKDVLESWASGGPDGKFSRALKNRLESANYEEVELPPPSKGVIVPVVHTVKSAPGEAFGSLAIIIPGEYPELLDANQQVLSHFANDTGSVWGIGEDIPFEGDNMCYTALPLKEIKRNGNIVVEKIFAGPIMGPSAQLGLSLLVNDIEDGVPRMVFTGEIADDEETIIPICGVDIKAIAAHEQGLPLIGNQPGVDEEVRNTSLAAHLIQTGTLPVQRAKGSNKRIKYLGELMASNASGMDEELQRLLNATMARAKEVQDAEIYKLLKLMAWTRKNDLTDHMYEWSKEDPNALKFGKLISTPPKHPEKPKGPDQHHAQEARATRISLDAVRAGADFATPEWVALNNYRGPSPGQFKYYLITGREPEPGDEYEDYIKQPIVKPTDMNKIRRLANSVYGLPHQEPAPEEFYDAVAAVFAQNGGRGPDQDQMQDLRELARQMKRRPRNADAPRRTRAPAEPAPPGRSRFTPS-GDNAEV
>KU609577.1
MNTNKATATYLKSIMLPETGPASIPDDITERHILKQETSSYNLEVSESGSGILVCFPGAPGSRIGAHYRWNANQTGLEFDQWLETSQDLKKAFNYGRLISRKYDIQSSTLPAGLYALNGTLNAATFEGSLSEVESLTYNSLMSLTTNPQDKVNNQLVTKGVTVLNLPTGFDKPYVRLEDETPQGLQSMNGAKMRCTAATAPRRYEIDLPSQRLPPVTATGALTTLYEGNADIVNSTTVTGDINFSLTEQPAVETKFDFQLDFMGLDNDVPVVTVVSSVLATNDNYRGVSAKMTQSIPTENITKPITRVKLSYKINQQTAIGNVATLGTMGPASVSFSSGNGNVPGVLRPITLVAYEKMTPLSILTVAGVSNYELIPNPELLKNMVTRYGKYDPEGLNYAKMILSHREELDIRTVW-RTEEYKERTRVFNEITDFSSDLPTSKAWGWRDIVRGIRKVAAPVLSTLFPMAAPLIGMADQFIGDLTKTNAAGGRYHSMAAGGRHKDVLESWASGGPDGKFSRALKNRLESANYEEVELPPPSKGVIVPVVHTVKSAPGEAFGSLAIIIPGEYPELLDANQQVLSHFANDTGSVWGIGEDIPFEGDNMCYTALPLKEIKRNGNIVVEKIFAGPIMGPSAQLGLSLLVNDIEDGVPRMVFTGEIADDEETIIPICGVDIKAIAAQEQGLPLIGNQPGVDEEVRNTSLAAHLIQTGTLPVQRAKGSNKRIKYLGELMASNASGMDEELQRLLNATMARAKEVQDAEIYKLLKLMAWTRKNDLTDHMYEWSKEDPNALKFGKLISTPPKHPEKPKGPDQHHAQEARATRISLDAVRAGADFATPEWVALNNYRGPSPGQFKYYLITGREPEPGDEYEDYIKQPIVKPTDMNKIRRLANSVYGLPHQEPAPEEFYDAVAAVFAQNGGRGPDQDQMQDLRELARQMKRRPRNADAPRRTRAPAEPAPPGRSRFTPS-GDNAEV
>AY354521.1
MNTNKATATYLKSIMLPETGPASIPDDITERHILKQETSSYNLEVSESGSGILVCFPGAPGSRIGAHYRWNANQTGLEFDQWLETSQDLKKAFNYGRLISRKYDIQSSTLPAGLYALNGTLNAATFEGSLSEVESLTYNSLMSLTTNPQDKVNNQLVTKGVTVLNLPTGFDKPYVRLEDETPQGLQSMNGAKMRCTAATAPRRYEIDLPSQRLPPVTATGTLTTLYEGNADIVNSTTVTGDINFSLTEQPAVETKFDFQLDFMGLDNDVPVVTVVSSVLATNDNYRGVSAKMTQSIPTENITKPITRVKLSYKINQQTAIGNVATLGTMGPASVSFSSGNGNVPGVLRPITLVAYEKMTPLSILTVAGVSNYELIPNPELLKNMVTRYGKYDPEGLNYAKMILSHREELDIRTVW-RTEEYKERTRVFNEITDFSSDLPTSKAWGWRDIVRGIRKVAAPVLSTLFPMAAPLIGMADQFIGDLTKTNAAGGRYHSMAAGGRYKDVLESWASGGPDGKFSRALKNRLESANYEEVELPPPSKGVIVPVVHTVKSAPGEAFGSLAIIIPGEYPELLDANQQVLSHFANDTGSVWGIGEDIPFEGDNMCYTALPLKEIKRNGNIVVEKIFAGPIMGPSAQLGLSLLVNDIEDGVPRMVFTGEIADDEETIIPICGVDIKAIAAHEQGLPLIGNQPGVDEEVRNTSLAAHLIQTGTLPVQRAKGSNKRIKYLGELMASNASGMDEELQRLLNATMARAKEVQDAEIYKLLKLMAWTRKNDLTDHMYEWSKEDPDALKFGKLISTPPKHPEKPKGPDQHHAQEARATRISLDAVRAGADFATPEWVALNNYRGPSPGQFKYYLITGREPEPGDEYEDYIKQPIVKPTDMNKIRRLANSVYGLPHQEPAPEEFYDAVAAVFAQNGGRGPDQDQMQDLRELARQMKRRPRNADAPRRTRAPAEPAPPGRSRFTPS-GDNAEV
>AY379740.1
MNTNKATATYLKSIMLPETGPASIPDDITERHILKQETSSYNLEVSESGSGILVCFPGAPGSRIGAHYRWNANQTGLEFDQWLETSQDLKKAFNYGRLISRKYDIQSSTLPAGLYALNGTLNAATFEGSLSEVESLTYNSLMSLTTNPQDKVNNQLVTKGVTVLNLPTGFDKPYVRLEDETPQGLQSMNGAKMRCTAAIAPRRYEIDLPSQRLPPVTATGALTTLYEGNADIVNSTTVTGDINFSLTEQPAVETKFDFQLDFMGLDNDVPVVTVVSSVLATNDNYRGVSAKMTQSIPTENITKPITRVKLSYKINQQTAIGNVATLGTMGPASVSFSSGNGNVPGVLRPITLVAYEKMTPLSILTVAGVSNYELIPNPELLKNMVTRYGKYDPEGLNYAKMILSHREELDIRTVW-RTEEYKERTRVFNEITDFSSDLPTSKAWGWRDIVRGIRKVAAPVLSTLFPMAAPLIGMADQFIGDLTKTNAAGGRYHSMAAGGRYKDVLESWASGGPDGKFSRALKNRLESANYEEVELPPPSKGVIVPVVHTVKSAPGEAFGSLAIIIPGEYPELLDANQQVLSHFANDTGSVWGIGEDIPFEGDNMCYTALPLKEIKRNGNIVVEKIFAGPIMGPSAQLGLSLLVNDIEDGVPRMVFTGEIADDEETIIPICGVDIKAIAAHEQGLPLIGNQPGVDEEVRNTSLAAHLIQTGTLPVQRAKGSNKRIKYLGELMASNASGMDEELQRLLNATMARAKEVQDAEIYKLLKLMAWTRKNDLTDHMYEWSKEDPDALKFGKLISTPPKRPEKPKGPDQHHAQEARATRISLDAVRAGADFATPEWVALNNYRGPSPGQFKYYLITGREPEPGDEYEDYIKQPIVKPTDMNKIRRLANSVYGLPHQEPAPEEFYDAVAAVFAQNGGRGPDQDQMQDLRELARQMKRRPRNADAPRRTRAPAEPAPPGRSRFTPS-GDNAEV
>DQ536091.1
MNTNKATATYLKSIMLPETGPASIPDDITERHILKQETSSYNLEVSESGSGILVCFPGAPGSRIGAHYRWNVNQTGLEFDQWLETSQDLKKAFNYGRLISRKYDIQSSTLPAGLYALNGTLNAATFEGSLSEVESLTYNSLMSLTTNPQDKVNNQLVTKGVTVLNLPTGFDKPYVRLEDETPQGLQSMNGAKMRCTAAIAPRRYEIDLPSQRLPPVTATGALTTLYEGNADIVNSTTVTGDINFSLTEQPAVETKFDFQLDFMGLDNDVPVVTVVSSVLATNDNYRGVSAKMTQSIPTENITKPITRVKLSYKINQQTAIGNVATLGTMGPASVSFSSGNGNVPGVLRPITLVAYEKMTPLSILTVAGVSNYELIPNPELLKNMVTRYGKYDPEGLNYAKMILSHREELDIRTVW-RTEEYKERTRVFNEITDFSSDLPTSKAWGWRDIVRGIRKVAAPVLSTLFPMAAPLIGMADQFIGDLTKTNAAGGRYHSMAAGGRYKDVLESWASGGPDGKFSRALKNRLESANYEEVELPPPSKGVIVPVVHTVKSAPGEAFGSLAIIIPGEYPELLDANQQVLSHFANDTGSVWGIGEDIPFEGDNMCYTALPLKEIKRNGNIVVEKIFAGPIMGPSAQLGLSLLVNDIEDGVPRMVFTGEIADDEETIIPICGVDIKAIAAHEQGLPLIGNQPGVDEEVRNTSLAAHLIQTGTLPVQRAKGSNKRIKYLGELMASNASGMDEELQRLLNATMARAKEVQDAEIYKLLKLMAWTRKNDLTDHMYEWSKEDPDALKFGKLISTPPKHPEKPKGPDQHHAQEARATRISLDAVRAGADFATPEWVALNNYRGPSPGQFKYYLITGREPEPGDEYEDYIKQPIVKPTDMNKIRRLANSVYGLPHQEPAPEEFYDAVAAVFAQNGGRGPDQDQMQDLRELARQMKRRPRNADAPRRTRAPAEPAPPGRSRFTPS-GDNAEV
>AY374435.1
MNTNKATATYLKSIMLPETGPASIPDDITERHILKQETSSYNLEVSESGSGILVCFPGAPGSRIGAHYRWNANQTGLEFDQWLETSQDLKKAFNYGRLISRKYDIQSSTLPAGLYALNGTLNAATFEGSLSEVESLTYNSLMSLTTNPQDKVNNQLVTKGVTVLNLPTGFDKPYVRLEDETPQGLQSMNGAKMRCTAAIAPRRYEIDLPSQRLPPVTATGALTTLYEGNADIVNSTTVTGDINFSLTEQPAVETKFDFQLDFMGLDNDVPVVTVVSSVLATNDNYRGVSAKMTQSIPTENITKPITRVKLSYKINQQTAIGNVATLGTMGPASVSFSSGNGNVPGVLRPITLVAYEKMTPLSILTVAGVSNYELIPNPELLKNMVTRYGKYDPEGLNYAKMILSHREELDIRTVW-RTEEYKERTRVFNEITDFSSDLPTSKAWGWRDIVRGIRKVAAPVLSTLFPMAAPLIGMADQFIGDLTKTNAAGGRYHSMAAGGRYKDVLESWASGGPDGKFSRALKNRLESANYEEVELPPPSKGVIVPVVHTVKSAPGEAFGSLAIIIPGEYPELLDANQQVLSHFANDTGSVWGIGEDIPFEGDNMCYTALPLKEIKRNGNIVVEKIFAGPIMGPSAQLGLSLLVNDIEDGVPRMVFTGEIADDEETIIPICGVDIKAIAAHEQGLPLIGNQPGVDEEVRNTSLAAHLIQTGTLPVQRAKGSNKRIKYLGELMASNASGMDEELQRLLNATMARAKEVQDAEIYKLLKLMAWTRKNDLTDHMYEWSKEDPYALKFGKLISTPPKHPEKPKGPDQHHAQEARATRISLDAVRAGADFATPEWVALNNYRGPSPGQFKYYLITGREPEPGDEYEDYIKQPIVKPTDMNKIRRLANSVYGLPHQEPAPEEFYDAVAAVFAQNGGRGPDQDQMQDLRELARQMKRRPRNADAPRRTRAPAEPAPPGRSRFTPS-GDNAEV
>DQ536090.1
MNTNKATATYLKSIMLPETGPASIPDDITERHILKQETSSYNLEVSESGSGILVCFPGAPGSRIGAHYRWNANQTGLEFDQWLETSQDLKKAFNYGRLISRKYDIQSSTLPAGLYALNGTLNAATFEGSLSEVESLTYNSLMSLTTNPQDKVNNQLVTKGVTVLNLPTGFDKPYVRLEDETPQGLQSMNGAKMRCTAAIAPRRYEIDLPSQRLPPVTATGALTTLYEGNADIVNSTTVTGDINFSLTEQPAVETKFDFQLDFMGLDNDVPVVTVVSSVLATNDNYRGVSAKMTQSIPTENITKPITRVKLSYKINQQTAIGNVATLGTMGPASVSFSSGNGNVPGVLRPITLVAYEKMTPLSILTVAGVSNYELIPNPELLKNMVTRYGKYDPEGLNYAKMILSHREELDIRTVW-RTEEYKERTRVFNEITDFSSDLPTSKAWGWRDIVRGIRKVAAPVLSTLFPMAAPLIGMADQFIGDLTKTNAAGGRYHSMAAGGRYKDVLESWASGGPDGKFSRALKNRLESANYEEVELPPPSKGVIVPVVHTVKSAPGEAFGSLAIIIPGEYPELLDANQQVLSHFANDTGSVWGIGEDIPFEGDNMCYTALPLKEIKRNGNIVVEKIFAGPIMGPSAQLGLSLLVNDIEDGVPRMVFTGEIADDEETIIPICGVDIKAIAAHEQGLPLIGNQPGVDEEVRNTSLAAHLIQTGTLPVQRAKGSNKRIKYLGELMASNASGMDEELQRLLNATMARAKEVQDAEIYKLLKLMAWTRKNDLTDHMYEWSKEDPDALKFGKLISTPPKHPEKPKGPDQHHAQEARATRISLDAVRAGADFATPEWVALNNYRGPSPGQFKYYLITGREPEPGDEYEDYIKQPIVKPTDMNKIRRLANSVYGLPHQEPAPEEFYDAVAAVFAQNGGRGPDQDQMQDLRELARQMKRRPRNADAPRRTRAPAEPAPPGRSRFTPS-GDNAEV
>AY379738.1
MNTNKATATYLKSIMLPETGPASIPDDITERHILKQETSSYNLEVSESGSGILVCFPGAPGSRIGAHYRWNANQTGLEFDQWLETSQDLKKAFNYGRLISRKYDIQSSTLPAGLYALNGTLNAATFEGSLSEVESLTYNSLMSLTTNPQDKVNNQLVTKGVTVLNLPTGFDKPYVRLEDETPQGLQSMNGAKMRCTAAIAPRRYEIDLPSQRLPPVTATGALTTLYEGNADIVNSTTVTGDINFSLTEQPAVETKFDFQLDFMGLDNDVPVVTVVSSVLATNDNYRGVSAKMTQSIPTENITKPITRVKLSYKINQQTAIGNVATLGTMGPASVSFSSGNGNVPGVLRPITLVAYEKMTPLSILTVAGVSNYELIPNPELLKNMVTRYGKYDPEGLNYAKMILSHREELDIRTVW-RTEEYKERTRVFNEITDFSSDLPTSKAWGWRDIVRGIRKVAAPVLSTLFPMAAPLIGMADQFIGDLTKTNAAGGRYHSMAAGGRYKDVLESWASGGPDGKFSRALKNRLESANYEEVELPPPSKGVIVPVVHTVKSAPGEAFGSLAIIIPGEYPELLDANQQVLSHFANDTGSVWGIGEDIPFEGDNMCYTALPLKEIKRNGNIVVEKIFAGPIMGPSAQLGLSLLVNDIEDGVPRMVFTGEIADDEETIIPICGVDIKAIAAHEQGLPLIGNQPGVDEEVRNTSLAAHLIQTGTLPVQRAKGSNKRIKYLGELMASNASGMDEELQRLLNATMARAKEVQDAEIYKLLKLMAWTRKNDLTDHMYEWSKEDPDALKFGKLISTPPKHPEKPKGPDQHHAQEARATRISLDAVRAGADFATPEWVALNNYRGPSPGQFKYYLITGREPEPGDEYEDYIKQPIVKPTDMNKIRRLANSVYGLPHQEPAPEEFYDAVAAVFAQNGGRGPDQDQMQDLRELARQMKRRPRNADAPRRTRAPAEPAPPGRSRFTPS-GDNAEV
>AY379737.1
MNTNKATATYLKSIMLPETGPASIPDDITERHILKQETSSYNLEVSESGSGILVCFPGAPGSRIGAHYRWNANQTGLEFDQWLETSQDLKKAFNYGRLISRKYDIQSSTLPAGLYALNGTLNAATFEGSLSEVESLTYNSLMSLTTNPQDKVNNQLVTKGVTVLNLPTGFDKPYVRLEDETPQGLQSMNGAKMRCTAAIAPRRYEIDLPSQRLPPVTATGALTTLYEGNADIVNSTTVTGDINFSLTEQPAVETKFDFQLDFMGLDNDVPVVTVVSSVLATNDNYRGVSAKMTQSIPTENITKPITRVKLSYKINQQTAIGNVATLGTMGPASVSFSSGNGNVPGVLRPITLVAYEKMTPLSILTVAGVSNYELIPNPELLKNMVTRYGKYDPEGLNYAKMILSHREELDIRTVW-RTEEYKERTRVFNEITDFSSDLPTSKAWGWRDIVRGIRKVAAPVLSTLFPMAAPLIGMADQFIGDLTKTNAAGGRYHSMAAGGRYKDVLESWASGGPDGKFSRALKNRLESANYEEVELPPPSKGVIVPVVHTVKSAPGEAFGSLAIIIPGEYPELLDANQQVLSHFANDTGSVWGIGEDIPFEGDNMCYTALPLKEIKRNGNIVVEKIFAGPIMGPSAQLGLSLLVNDIEDGVPRMVFTGEIADDEETIIPICGVDIKAIAAHEQGLPLIGNQPGVDEEVRNTSLAAHLIQTGTLPVQRAKGSNKRIKYLGELMASNASGMDEELQRLLNATMARAKEVQDAEIYKLLKLMAWTRKNDLTDHMYEWSKEDPDALKFGKLISTPPKHPEKPKGPDQHHAQEARATRISLDAVRAGADFATPEWVALNNYRGPSPGQFKYYLITGREPEPGDEYEDYIKQPIVKPTDMNKIRRLANSVYGLPHQEPAPEEFYDAVAAVFAQNGGRGPDQDQMQDLRELARQMKRRPRNADAPRRTRAPAEPAPPGRSRFTPS-GDNAEV
>AY379735.1
MNTNKATATYLKSIMLPETGPASIPDDITERHILKQETSSYNLEVSESGSGILVCFPGAPGSRIGAHYRWNANQTGLEFDQWLETSQDLKKAFNYGRLISRKYDIQSSTLPAGLYALNGTLNAATFEGSLSEVESLTYNSLMSLTTNPQDKVNNQLVTKGVTVLNLPTGFDKPYVRLEDETPQGLQSMNGAKMRCTAAIAPRRYEIDLPSQRLPPVTATGTPTTLYEGNADIVNSTTVTGDINFSLAEQPAVETKFDFQLDFMGLDNDVPVVTVVSSVLATNDNYRGVSAKMTQSIPTENITKPITRVKLSYKINQQTAIGNVATLGTMGPASVSFSSGNGNVPGVLRPITLVAYEKMTPLSILTVAGVSNYELIPNPELLKNMVTRYGKYDPEGLNYAKMILSHREELDIRTVW-RTEEYKERTRVFNEITDFSSDLPTSKAWGWRDIVRGIRKVAAPVLSTLFPMAAPLIGMADQFIGDLTKTNAAGGRYHSMAAGGRHKDVLESWASGGPDGKFSRALKNRLESANYEEVELPPPSKGVIVPVVHTVKSAPGEAFGSLAIIIPGEYPELLDANQQVLSHFANDTGSVWGIGEDIPFEGDNMCYTALPLKEIKRNGNIVVEKIFAGPIMGPSAQLGLSLLVNDIEDGVPRMVFTGEIADDEETIIPICGVDIKAIAAHEQGLPLIGNQPGVDEEVRNTSLAAHLIQTGTLPVQRAKGSNKRIKYLGELMASNASGMDEELQRLLNATMARAKEVQDAEIYKLLKLMAWTRKNDLTDHMYEWSKEDPGALKFGKLISTPPKHPEKPKGPDQHHAQEARATRISLDAVRAGADFATPEWVALNNYRGPSPGQFKYYLITGREPEPGDEYEDYIKQPIVKPTDMNKIRRLANSVYGLPHQEPAPEEFYDAVAAVFAQNGGRGPDQDQMQDLRELARQMKRRPRNADAPRRTRAPAEPAPPGRSRFTPS-GDNAEV
>AY379736.1
MNTNKATATYLKSIMLPETGPASIPDDITERHILKQETSSYNLEVSESGSGILVCFPGAPGSRIGAHYRWNANQTGLEFDQWLETSQDLKKAFNYGRLISRKYDIQSSTLPAGLYALNGTLNAATFEGSLSEVESLTYNSLMSLTTNPQDKVNNQLVTKGVTVLNLPTGFDKPYVRLEDETPQGLQSMNGAKMRCTAAIAPRRYEIDLPSQRLPPVTATGTLTTLYEGNADIVNSTTVTGDINFSLAEQPAVETKFDFQLDFMGLDNDVPVVTVVSSVLATNDNYRGVSAKMTQSIPTENITKPITRVKLSYKINQQTAIGNAATLGTMGPASVSFSSGNGNVPGVLRPITLVAYEKMTPLSILTVAGVSNYELIPNPELLKNMVTRYGKYDPEGLNYAKMILSHREELDIRTVW-RTEEYKERTRVFNEITDFSSDLPTSKAWGWRDIVRGIRKVAAPVLSTLFPMAAPLIGMADQFIGDLTKTNAAGGRYHSMAAGGRHKDVLESWASGGPDGKFSRALKNRLESANYEEVELPPPSKGVIVPVVHTVKSAPGEAFGSLAIIIPGEYPELLDANQQVLSHFANDTGSVWGIGEDIPFEGDNMCYTALPLKEIKRNGNIVVEKIFAGPIMGPSAQLGLSLLVNDIEDGVPRMVFTGEIADDEETIIPICGVDIKAIAAHEQGLPLIGNQPGVDEEVRNTSLAAHLIQTGTLPVQRAKGSNKRIKYLGELMASNASGMDEELQRLLNATMARAKEVQDAEIYKLLKLMAWTRKNDLTDHMYEWSKEDPDALKFGKLISTPPKHPEKPKGPDQHHAQEARATRISLDAVRAGADFATPEWVALNNYRGPSPGQFKYYLITGREPEPGDEYEDYIKQPIVKPTDMNKIRRLANSVYGLPHQEPAPEEFYDAVAAVFAQNGGRGPDQDQMQDLRELARQMKRRPRNADAPRRTRAPAEPAPPGRSRFTPS-GDNAEV
>KU609592.1
MNTNKATATYLKSIMLPETGPASIPDDITERHILKQETSSYNLEVSESGSGILVCFPGAPGSRIGAHYRWNANQTGLEFDQWLETSQDLKKAFNYGRLISRKYDIQSSTLPAGLYALNGTLNAATFEGSLSEVESLTYNSLMSLTTNPQDKVNNQLVTKGVTVLNLPTGFDKPYVRLEDETPQGLQSMNGAKMRCTAAIAPRRYEIDLPSQRLPPVTATGTLTTLYEGNADIVNSTTVTGDINFSLTEQPAVETKFDFQLDFMGLDNDVPVVTVVSSVLATNDNYRGVSAKMTQSIPTENITKPITRVKLSYKINQQTAIGNVATLGTMGPASVSFSSGNGNVPGVLRPITLVAYEKMTPLSILTVAGVSNYELIPNPELLKNMVTRYGKYDPEGLNYAKMILSHREELDIRTVW-RTEEYKERTRVFNEITDFSSDLPTSKAWGWRDIVRGIRKVAAPVLSTLFPMAAPLIGMADQFIGDLTKTNAAGGRYHSMAAGGRHKDVLESWASGGPDGKFSRALKNRLESANYEEVELPPPSKGVIVPVVHTVKSAPGEAFGSLAIIIPGEYPELLDANQQVLSHFANDTGSVWGIGEDIPFEGDNMCYTALPLKEIKRNGNIVVEKIFAGPIMGPSAQLGLSLLVNDIEDGVPRMVFTGEIADDEETIIPICGVDIKAIAAHEQGLPLIGNQPGVDEEVRNTSLAAHLIQTGTLPVQRAKGSNKRIKYLGELMASNASGMDEELQRLLNATMARAKEVQDAEIYKLLKLMAWTRKNDLTDHMYEWSKEDPNALKFGKLISTPPKHPEKPKGPDQHHAQEARATRISLDAVRAGADFATPEWVALNNYRGPSPGQFKYYLITGREPEPGDEYEDYIKQPIVKPTDMNKIRRLANSVYGLPHQEPAPEEFYDAVAAVFAQNGGRGPDQDQMQDLRELARQMKRRPRNADAPRRTRAPAEPAPPGRSRFTPS-GDNAEV
>AY379744.1
MNTNKATATYLKSIMLPETGPASIPDDITERHILKQETSSYNLEVSESGSGILICFPGAPGSRIGAHYRWNANQTGLEFDQWLETSQDLKKAFNYGRLISRKYDIQSSTLPAGLYALNGTLNAATFEGSLSEVESLTYNSLMSLTTNPQDKVNNQLVTKGVTVLNLPTGFDKPYVRLEDETPQGLQSMNGAKMRCTAAIAPRRYEIDLPSQRLPPVPAIGTLTTLYEGNADIVNSTTVTGDINFSLAEQPANETKFDFQLDFMGLDNDVPVVTVVSSVLATNDNYRGVSAKMTQSIPTENITKPITRVKLSYKINQQTAIGNVATLGTMGPASVSFSSGNGNVPGVLRPITLVAYEKMTPLSILTVAGVSNYELIPNPELLKNMVTRYGKYDPEGLNYAKMILSHREELDIRTVW-RTEEYKERTRVFNEITDFSSDLPTSKAWGWRDIVRGIRKVAAPVLSTLFPMAAPLIGMADQFIGDLTKTNAAGGRYHSMAAGGRHKDVLESWASGGPDGKFSRALKNRLESANYEEVELPPPSKGVIVPVVHTVKSAPGEAFGSLAIIIPGEYPELLDANQQVLSHFANDTGSVWGIGEDIPFEGDNMCYTALPLKEIKRNGNIVVEKIFAGPIMGPSAQLGLSLLVNDIEDGVPRMVFTGEIADDEETIIPICGVDIKAIAAHEQGLPLIGNQPGVDEEVRNTSLAAHLIQTGTLPVQRAKGSNKRIKYLGELMASNASGMDEELQRLLNATMARAKEVQDAEIYKLLKLMAWTRKNDLTDHMYEWSKEDPDALKFGKLISTPPKHPEKPKGPDQHHAQEARATRISLDAVRAGADFATPEWVALNNYRGPSPGQFKYYLITGREPEPGDEYEDYIKQPIVKPTDMNKIRRLANSVYGLPHQEPAPEEFYDAVAAVFAQNGGRGPDQDQMQDLRELARQMKRRPRNADAPRRTRAPAEPAPPGRSRFTPS-GDNAEV
>AY823632.1
MNTNKATATYLKSIMLPETGPASIPDDITERHILKQETSSYNLEVSESGSGILVCFPGAPGSRIGAHYRWNANQTGLEFDQWLETSQDLKKAFNYGRLISRKYDIQSSTLPAGLYALNGTLNAATFEGSLSEVESLTYNSLMSLTTNPQDKVNNQLVTKGVTVLNLPTGFDKPYVRLEDETPQGLQSMNGAKMRCTAATAPRRYEIDLPSQRLPPVPATGTLTTLYEGNADIVNSTTVTGDINFSLAEQPANETKFDFQLDFMGLDNDVPVVTVVSSVLATNDNYRGVSAKMTQSIPTENITKPITRVKLSYKINQQTAIGNVATLGTMGPASVSFSSGNGNVPGVLRPITLVAYEKMTPLSILTVAGVSNYELIPNPELLKNMVTRYGKYDPEGLNYAKMILSHREELDIRTVW-RTEEYKERTRVFNEITDFSSDLPTSKAWGWRDIVRGIRKVAAPVLSTLFPMAAPLIGMADQFIGDLTKTNAAGGRYHSMAAGGRHKDVLESWASGGPDGKFSRALKNRLESANYEEVELPPPSKGVIVPVVHTVKSAPGEAFGSLAIIIPGEYPELLDANQQVLSHFANDTGSVWGIGEDIPFEGDNMCYTALPLKEIKRNGNIVVEKIFAGPIMGPSAQLGLSLLVNDIEDGVPRMVFTGEIADDEETIIPICGVDIKAIAAHEQGLPLIGNQPGVDEEVRNTSLAAHLIQTGTLPVQRAKGSNKRIKYLGELMASNASGMDEELQRLLNATMARAKEVQDAEIYKLLKLMAWTRKNDLTDHMYEWSKEDPDALKFGKLISTPPKHPEKPKGPDQHHAQEARATRISLDAVRAGADFATPEWVALNNYRGPSPGQFKYYLITGREPEPGDEYEDYIKQPIVKPTDMNKIRRLANSVYGLPHQEPAPEEFYDAVAAVFAQNGGRGPDQDQMQDLRELARQMKRRPRNADAPRRTRAPAEPAPPGRSRFTPS-GDNAEV
>AY354519.1
MNTNKATATYLKSIMLPETGPASIPDDITERHILKQETSSYNLEVSESGSGILVCFPGAPGSRIGAHYRWNANQTGLEFDQWLETSQDLKKAFNYGRLISRKYDIQSSTLPAGLYALNGTLNAATFEGSLSEVESLTYNSLMSLTTNPQDKVNNQLVTKGVTVLNLPTGFDKPYVRLEDETPQGLQSMNGAKMRCTAAIAPRRYEIDLPSQRLPPVPATGALTTLYEGNADIVNSTTVTGDINFSLAEQPAVETKFDFQLDFMGLDNDVPVVTVVSSVLATNDNYRGVSAKMTQSIPTENITKPITRVKLSYKINQQTAIGNVATLGTMGPASVSFSSGNGNVPGVLRPITLVAYEKMTPLSILTVAGVSNYELIPNPELLKNMVTRYGKYDPEGLNYAKMILSHREELDIRTVW-RTEEYKERTRVFNEITDFSSDLPTSKAWGWRDIVRGIRKVAAPVLSTLFPMAAPLIGMADQFIGDLTKTNAAGGRYHSMAAGGRHKDVLESWASGGPDGKFSRALKNRLESANYEEVELPPPSKGVIVPVVHTVKSAPGEAFGSLAIIIPGEYPELLDANQQVLSHFANDTGSVWGIGEDIPFEGDNMCYTALPLKEIKRNGNIVVEKIFAGPIMGPSAQLGLSLLVNDIEDGVPRMVFTGEIADDEETIIPICGVDIKAIAAHEQGLPLIGNQPGVDEEVRNTSLAAHLIQTGTLPVQRAKGSNKRIKYLGELMASNASGMDEELQRLLNATMARAKEVQDAEIYKLLKLMAWTRKNDLTDHMYEWSKEDPDALKFGKLISTPPKHPEKPKGPDQHHAQEARATRISLDAVRAGADFATPEWVALNNYRGPSPGQFKYYLITGREPEPGDEYEDYIKQPIVKPTDMYKIRRLANSVYGLPHQEPAPEEFYDAVAAVFAQNGGRGPDQDQMQDLRELARQMKRRPRNADAPRRTRAPAEPAPPGRSRFTPS-GDNAEV
>AY354520.1
MNTNKATATYLKSIMLPETGPASIPDDITERHILKQETSSYNLEVSESGSGILVCFPGAPGSRIGAHYRWNANQTGLEFDQWLETSQDLKKAFNYGRLISRKYDIQSSTLPAGLYALNGTLNAATFEGSLSEVESLTYNSLMSLTTNPQDKVNNQLVTKGVTVLNLPTGFDKPYVRLEDETPQGLQSMNGAKMRCTAAIAPRRYEIDLPSQRLPPVPATGALTTLYEGNADIVNSTTVTGDINFSLAEQPAVETKFDFQLDFMGLDNDVPVVTVVSSVLATNDNYRGASAKMTQSIPTENITKPITRVKLSYKINQQTAIGNVATLGTMGPASVSFSSGNGNVPGVLRPITLVAYEKMTPLSILTVAGVSNYELIPNPELLKNMVTRYGKYDPEGLNYAKMILSHREELDIRTVW-RTEEYKERTRVFNEITDFSSDLPTSKAWGWRDIVRGIRKVAAPVLSTLFPMAAPLIGMADQFIGDLTKTNAAGGRYHSMAAGGRHKDVLESWASGGPDGKFSRALKNRLESANYEEVELPPPSKGVIVPVVHTVKSAPGEAFGSLAIIIPGEYPELLDANQQVLSHFANDTGSVWGIGEDIPFEGDNMCYTALPLKEIKRNGNIVVEKIFAGPIMGPSAQLGLSLLVNDIEDGVPRMVFTGEIADDEETIIPICGVDIKAIAAHEQGLPLIGNQPGVDEEVRNTSLAAHLIQTGTLPVQRAKGSNKRIKYLGELMASNASGMDEELQRLLNATMARAKEVQDAEIYKLLKLMAWTRKNDLTDHMYEWSKEDPDALKFGKLISTPPKHPEKPKGPDQHHAQEARATRISLDAVRAGADFATPEWVALNNYRGPSPGQFKYYLITGREPEPGDEYEDYIKQPIVKPTDMNKIRRLANSVYGLPHQEPAPEEFYDAVAAVFAQNGGRGPDQDQMQDLRELARQMKRRPRNADAPRRTRAPAEPAPPGRSRFTPS-GNNAEV
>KX523806.1
MNTNKATATYLKSIMLPETGPASIPDDITERHILKQETSSYNLEVSESGSGILVCFPGAPGSRIGAHYRWNANQTGLEFDQWLETSQDLKKAFNYGRLISRKYDIQSSTLPAGLYALNGTLNAATFEGSLSEVESLTYNSLMSLTTNPQDKVNNQLVTKGVTILNLPTGFDKPYVRLEDETPQGLQSMNGAKMRCTAAIAPRGYEIDLPSQRLPPVTATGALTTLYEGNADIVNSTTVTGDINFSLTEQPAVETKFDFQLDFMGLDDDVPVVTVVSSVLATNDNYRGVSAKMTQSIPTENITKPITRVKLSYKINQQTAIGNVATLGTMGPASVSFSSGNGNVPGVLRPITLVAYEKMTPQSILTVAGVSNYELIPNPDLLKNMVTKYGKYDPEGLNYAKMILSHREELDIRTVW-RTEEYKERTRAFNEITDFTSDLPTSKAWGWRDLVRGIRKVAAPVLSTLFPMAAPLIGAADQFIGDLTKTNSAGGRYLSHAAGGRYRDVMDTWASGSRDRKLLKALKTRLESNNYEEVELPKPTKGVIFPVVHTVESAPGEAFGSLVVVIPGAYPELLDPNQQVLSYFKNDTGCVWGIGEDIPFEGDDMCYTALPLKEIKRNGNIVVEKIFAGPIMGPFAQLGLSLLVNDIEDGVPRMVFTGEIADDEEAIIPICGVDIKAIAAHEQGLPLIGNQPGVDEEVRNTSLAAHLIQTGTLPVQRAKDSNKRIKYLGELMASNASGMDEELQRLLNATMARAKEVQDAEIYKLLKLMAWTRKNDLTDHMYEWSKEDPNALKFGKLISTPPKHPEKPKGPDQHHAQEARATRISLDAVRAGADFATPEWVALNNYRGPSPGRFKYYLITGREPEPGDEYEDYIKQPIVKPTDMNKIRRLANSVYGLPHQEPAPEEFYNAVAAVFAQNGGRGPDQDQMQDLRELARQMKRRPRNADAPRRTRAPAEPAPPGRSRFTPS-GDNAEV
>KX523804.1
MNTNKATATYLKSIMLPETGPASIPDDITERHILKQETSSYNLEVSESGSGILVCFPGAPGSRIGAHYRWNANQTGLEFDQWLETSQDLKKAFNYGRLISRKYDIQSSTLPAGLYALNGTLNAATFEGSLSEVESLTYNSLMSLTTNPQDKVNNQLVTKGVTILNLPTGFDKPYVRLEDETPQGLQSMNGAKMRCTAAIAPRRYEIDLPSQRLPPVTATGALTTLYEGNADIVNSTTVTGDINFSLTEQPAVETKFDFQLDFMGLDNDVPVVTVVSSVLATNDNYRGVSAKMTQSIPTEKITKPITRVKLAYQLNQQTAIGNAATLGAKGPPSVSFSSGNGNVPGVLRPITLVAYEKMTPQSILTVAGVSNYELIPNPDLLKNMVTKYGKYDPEGLNYAKMILSHREELDIRTVW-RTEEYKERTRAFNEITDFTSDLPTSKAWGWRDLVRGIRKVAAPVLSTLFPMAAPLIGAADQFIGDLTKTNSAGGRYLSHAAGGRYRDVMDTWASGSRDRKLLKALKTRLESNNYEEVELPKPTKGVIFPVVHTVESAPGEAFGSLAIIIPGAYPELLDPNQQVLSHFTNDTGSVWGIGEDLPFEGDNMCYTALPLKEIKRNGNIVVEKIFAGPIMGPSAQLGLSLLVNDIEDGVPRMVFTGEIADDEEAIIPICGVDIKAIAAHEQGLPLIGNQPGVDEEVRNTSLAAHLIQTGTLPVQRAKGSNKRIKYLGELMASNASGMDEELQRLLNATMARAKEVQDAEIYKLLKLMAWTRKNDLTDHMYEWSKEDPNALKFGKLISTPPKHPEKPKGPDQHHAQEARATRISLDAVRAGADFATPEWVALNNYRGPSPGRFKYYLITGREPEPGDEYEDYIKQPIVKPTDMNKIRRLANSVYGLPHQEPAPEEFYDAVAAVFAQNGGRGPDQDQMQDLRELARQMKRRPRNADAPRRTRAPAEPAPPGRSRFTPS-GDNAEV
>KX523801.1
MNTNKATATYLKSIMLPETGPASIPDDITERHILKQETSSYNLEVSESGSGILVCFPGAPGSRIGAHYRWNANQTGLEFDQWLETSQDLKKAFNYGRLISRKYDIQSSTLPAGLYALNGTLNAATFEGSLSEVESLTYNSLMSLTTNPQDKVNNQLVTKGVTILNLPTGFDKPYVRLEDETPQGLQSMNGAKMRCTAAIAPRRYEIDLPSQRLPPVTATGALTTLYEGNADIVNSTTVTGDINFSLTEQPAVETKFDFQLDFMGLDNDVPVVTVVSSVLATNDNYRGVSAKMTQSIPTENITKPITRVKLSYKINQQTAIGNVATLGTMGPASVSFSSGNGNVPGVLRPITLVAYEKMTPLSILTVTGMANYELIPNPKLLKNMGTPYGKFDPQGFNYAKIILSHGER-RVTTMWGKTEKYRESTRAFNEITDFTSDLPTSKAWGWRDLVRGIRKVAAPVLSTLFPMAAPLIGAADQFIGDLTKTNSAGGRYLSHAAGGRYRDVMDTWASGSETGSYSKHLKTRLESNNYEEVELPKPTKGVIFPVVHTVESAPGEAFGSLVVVIPGAYPELLDPNQQVLSYFKNDTGNVWGIGEDIPLEGDNMGYTALPLKEIKRNGNIVVEKIFAGPTMGPSAQLALSLLVNDIDDGIPRMVFTGEIADDEETIIQICGVDIKAIAAHEQGLPLIGNQPGVDEEVRNTSLAAHLIQTGTLPVQRAKGSNKRIKYLGELMASNASGMDEELQRLLNATMARAKEVQDAEIYKLLKLMAWTRKNDLTDHMYEWSKEDPNALKFGKLISTPPKHPEKPKGPDQHHAQEARATRISLDAVRAGADFATPEWVALNNYRGPSPGRFKYYLITGREPEPGDEYEDYIKQPIVKPTDMNKIRRLANSVYGLPHQEPAPEEFYDAVAAVFAQNGGRGPDQDQMQDLRELARQMKRRPRNADAPRRTRAPAEPAPPGRSRFTPS-GDNAEV
>KX523799.1
MNTKKATATYLRSIMLPENGPASIPDDITERHILKQETSSYNLEVSESGSGLLVCFPGAPGSQVGAHYRWNANQTGLEFDRWLETSQDLKKAFNYGRLISRKYDIQSSTLPAGLYALNGALNAATFEGSLSEVESLTYNSLMSLTTNPQDKVNNQLVTKGVTILNLPTGFDKPYVRLEDETPQGLQSMNGAKMRCTAAIAPRRYEIDLPSQRLPPVTATGALTTLYEGNADIVNSTTVTGDINFSLTEQPAVETKFDFQLDFMGLDNDVPVVTVVSSVLATNDNYRGVSAKMTQSIPTENITKPITRVKLAYKINQQTAIGNAATLGHKGPASVSFSSGNGNVPGVLRPITLVAYEKMTPQSILTVAGVANYQLIPNPKILKNMGTTYGKYDPQGSNYAKKILSHRGELDIRNVW-ETKEYKKRTRAFNEITDFTSDLPTSKAWGWRDLVRGIRKVAAPVLSTLFPMAAPLIGAADQFIGDLTKTNSAGGRYLSHAAGGRYRDVMDTWASGSETGSYSKHLKTRLESNNYEEVELPKPTKGVIFPVVHTVESAPGEAFGSLVVVIPGAYPELLDPNQQVLSHFKKDTGGGWGIGEDIPLEGDNMGYTPLPLKEIKRNGNIVVEKIFAGPTMGPSAQLALSLLVNDIDDGIPRMVFTGEIADDEETIIQICGVDIKAIAAHEQGLPLIGNQPGVDEEVRNTSLAAHLIQTGTLPVQRAKGSNKRIKYLGELMASNASGMDEELQRLLNATMARAKEVQDAEIYKLLKLMAWTRKNDLTDHMYEWSKEDPNALKFGKLISTPPKHPEKPKGPDQHHAQEARATRISLDAVRAGADFATPEWVALNNYRGPSPGRFKYYLITGREPEPGDEYEDYIKQPIVKPTDMNKIRRLANSVYGLPHQEPAPEEFYDAVAAVFAQNGGRGPDQDQMQDLRELARQMKRRPRNADAPRRTRAPAEPAPPGRSRFTPS-GDNAEV
